# Supplementary material for: Multi-omic cross-sectional cohort study of pre-malignant Barrett’s esophagus reveals early structural variation and retrotransposon activity
Source: Nat Commun. 2022 Mar 17;13:1407. doi: 10.1038/s41467-022-28237-4 (PMC8931005; doi:10.1038/s41467-022-28237-4)
Supplement: Supplementary file 9 — Supp Data File 1 [file 41467_2022_28237_MOESM9_ESM.xlsx]

## Sheet: Genes_Altered_by_MEI
chrom	gene.id	gene.label	loc.end	loc.start	n.subjects	p-value	q-value	Role.in.Cancer
22	23331	TTC28	29075853	28374002	6	3.97252e-06	0.115636	NA
14	9369	NRXN3	80330762	78870093	14	1.01294e-05	0.116005	NA
9	5789	PTPRD	10612509	8314246	16	1.47665e-05	0.143612	TSG
4	403315	FAM92A3	183961272	183958818	2	6.19949e-05	0.173247	NA
3	6091	ROBO1	79639061	78646390	12	6.23306e-05	0.331875	NA
15	6095	RORA	61521502	60789463	8	6.66737e-05	0.363303	NA
2	53353	LRP1B	142889270	140988996	16	9.85015e-05	0.364816	TSG
6	154215	NKAIN2	125146786	124125069	11	0.000100148	0.366384	NA
3	22871	NLGN1	174001116	173116244	11	0.000113624	0.387713	NA
7	375567	VWC2	49952138	49813257	5	0.000125596	0.43232	NA
12	6660	SOX5	24715380	23685231	10	0.000213297	0.502404	NA
1	339479	FAM5C	190446759	190066797	6	0.000231362	0.552743	NA
2	402117	VWC2L	215440807	215276292	5	0.000282982	0.561654	NA
12	25834	MGAT4C	87232645	86372524	9	0.000286585	0.563948	NA
2	57628	DPP10	116601936	115199899	13	0.000289498	0.5921	NA
5	1501	CTNND2	11904110	10971952	11	0.000293911	0.631626	oncogene
10	65217	PCDH15	56561051	55580860	10	0.000452671	0.778104	NA
15	6263	RYR3	34158303	33603177	6	0.000714522	1	NA
8	1807	DPYS	105479277	105391653	4	0.000777535	1	NA
2	164781	WDR69	228789026	228736327	3	0.000952119	1	NA
5	23037	PDZD2	32111038	31799031	6	0.000991527	1	NA
15	6638	SNRPN	25664609	25068794	6	0.00102467	1	NA
4	79633	FAT4	126412923	126237567	5	0.00105048	1	TSG
6	3617	IMPG1	76782335	76631062	4	0.00113478	1	NA
2	55843	ARHGAP15	144525921	143886963	8	0.0011887	1	NA
15	440279	UNC13C	54920806	54305101	6	0.00120949	1	NA
3	4045	LSAMP	116164378	115529142	8	0.00121768	1	NA
22	246785	LOC246785	42505165	42503241	1	0.00127625	1	NA
14	145581	LRFN5	42373749	42077340	5	0.00136518	1	NA
11	4745	NELL1	21597001	20691136	9	0.00149282	1	NA
1	3752	KCND3	112531777	112318454	4	0.00161581	1	NA
8	80243	PREX2	69143897	68864603	6	0.00164819	1	oncogene
1	60676	PAPPA2	176811972	176432307	5	0.00184853	1	NA
14	64067	NPAS3	34270951	33408449	8	0.00185612	1	NA
14	7253	TSHR	81612646	81421869	4	0.00204062	1	oncogene
1	441898	RPS15AP9	117681230	117680389	1	0.00207694	1	NA
3	5067	CNTN3	74570343	74311722	5	0.00210177	1	NA
1	128153	SPATA17	218040484	217804695	4	0.00231572	1	NA
6	3024	HIST1H1A	26018040	26017260	1	0.00243597	1	NA
10	84898	PLXDC2	20569115	20105372	6	0.0028099	1	NA
17	27170	CLPSMCR	16759551	16757076	1	0.00298644	1	NA
10	100131947	LOC100131947	17620217	17619284	1	0.00306845	1	NA
11	1740	DLG2	84634465	83166053	11	0.00307998	1	NA
11	120065	OR5P2	7818489	7817521	1	0.00339616	1	NA
10	26033	ATRNL1	117708496	116853124	8	0.00345792	1	NA
2	442060	LOC442060	182559987	182559054	1	0.00350386	1	NA
8	100129710	MST131	32625475	32624719	1	0.00370609	1	NA
5	1010	CDH12	22853731	21751154	10	0.00408022	1	NA
1	84871	AGBL4	49511319	49052460	5	0.00412171	1	NA
11	646759	UBTFL7	49104649	49103468	1	0.00413961	1	NA
10	100132843	LOC100132843	111440981	111411526	2	0.00418631	1	NA
7	23072	HECW1	43602938	43152198	6	0.00422291	1	NA
8	100130767	LOC100130767	43369416	43349412	2	0.00428472	1	NA
12	283420	CLEC9A	10218565	10183276	2	0.00428968	1	NA
18	387612	RAC1P1	22266430	22265343	1	0.00440184	1	NA
2	343981	LOC343981	194994990	194968334	2	0.00443052	1	NA
8	9699	RIMS2	105265451	104512976	9	0.00468703	1	NA
14	122786	FRMD6	52197445	51955855	4	0.00470707	1	NA
3	29970	SCHIP1	159615139	158991544	7	0.00495419	1	NA
3	654502	IQCJ	158983492	158787117	4	0.00519251	1	NA
11	53942	CNTN5	100227473	98891871	10	0.00530692	1	NA
6	1303	COL12A1	75915623	75794042	3	0.00611292	1	NA
10	340895	C10orf112	19780630	19545913	4	0.00632005	1	NA
1	79656	BEND5	49242503	49193542	2	0.00639244	1	NA
8	10404	PGCP	98155724	97657499	7	0.00640235	1	NA
5	79925	SPEF2	35814713	35617989	4	0.00653944	1	NA
2	91752	ZNF804A	185804214	185463093	5	0.00662796	1	NA
19	284395	LOC284395	30016661	29903721	2	0.00666191	1	NA
3	253559	CADM2	86117951	85775632	5	0.00677672	1	NA
16	54715	A2BP1	7762499	6069132	9	0.00679843	1	NA
6	2911	GRM1	146758734	146350419	5	0.00710905	1	NA
8	168975	CNBD1	88394955	87878676	7	0.00768943	1
2	80731	THSD7B	138435287	137748462	7	0.0078387	1	NA
13	9201	DCLK1	36705443	36345478	5	0.00790013	1	NA
2	200558	APLF	68807294	68694742	3	0.0079217	1	NA
13	728215	FAM155A	108519083	107820879	7	0.00843736	1	NA
3	730067	hCG_1646471	178175094	178136989	2	0.0086245	1	NA
16	57687	VAT1L	78014004	77822483	3	0.0086361	1	NA
14	145407	C14orf37	58618847	58470808	3	0.0086763	1	NA
11	338661	TMEM225	123756340	123753633	1	0.00944974	1	NA
16	1006	CDH8	62070036	61687235	4	0.0094656	1	NA
12	5139	PDE3A	20833881	20522197	4	0.00958154	1	NA
18	1630	DCC	51057782	49866571	10	0.00979451	1
16	9951	HS3ST4	26093929	25703347	4	0.0101294	1	NA
7	79783	C7orf10	40900357	40174575	7	0.0101827	1	NA
2	5136	PDE1A	183387465	183007183	5	0.0102444	1	NA
2	400955	FLJ30838	59290895	58747894	6	0.0102626	1	NA
17	9552	SPAG7	4871132	4862521	1	0.0103435	1	NA
1	80133	C1orf129	170967947	170904636	2	0.0104484	1	NA
3	27303	RBMS3	30046620	29322943	7	0.0106428	1	NA
1	2104	ESRRG	217262976	216676588	5	0.0111342	1	NA
18	1000	CDH2	25757191	25530935	4	0.0118763	1	NA
20	100133268	LOC100133268	29934951	29929174	1	0.0124861	1	NA
13	10082	GPC6	95055947	93879095	9	0.0128733	1	NA
4	7424	VEGFC	177713895	177604691	3	0.0133146	1	NA
3	26059	ERC2	56502391	55542336	8	0.0134683	1	NA
9	100132785	LOC100132785	66713128	66707894	1	0.0134819	1	NA
22	100130418	CECR7	17537634	17517157	1	0.0134833	1	NA
12	3458	IFNG	68553521	68548550	1	0.0136555	1	NA
2	114805	GALNT13	155310489	154728426	6	0.0139788	1	NA
10	374355	C10orf96	118139541	118083940	2	0.0141153	1	NA
1	257194	NEGR1	72748277	71868625	6	0.0141562	1	NA
17	51136	RNFT1	58042117	58029723	1	0.0148525	1	NA
10	10718	NRG3	84745361	83635097	8	0.0149797	1	NA
20	6616	SNAP25	10288065	10199477	2	0.0150627	1	NA
18	1005	CDH7	63548175	63417488	3	0.0151304	1	NA
3	100130821	LOC100130821	80213945	80209647	1	0.0157306	1	NA
4	116966	WDR17	177103966	176987132	3	0.0159049	1	NA
1	126811	KRT8P21	73571967	73492041	2	0.0162211	1	NA
7	799	CALCR	93203750	93053799	3	0.0164585	1	NA
1	9659	PDE4DIP	145076079	144851427	3	0.0164866	1	fusion
3	100129005	LOC100129005	87644526	87590779	2	0.0165334	1	NA
14	5587	PRKD1	30396899	30045685	4	0.0166605	1	NA
21	8204	NRIP1	16340847	16333556	1	0.0168314	1	NA
13	23077	MYCBP2	77901177	77618792	4	0.0168673	1	NA
19	503835	DUXA	57678856	57663094	1	0.0171833	1	NA
20	11122	PTPRT	41818557	40701392	6	0.0172284	1	TSG
10	414260	C10orf136	44346070	44340760	1	0.0172932	1	NA
12	338821	LST-3TM12	21243040	21168630	2	0.0177891	1	NA
17	146849	CCDC42	8648154	8633252	1	0.0178306	1	NA
6	22999	RIMS1	73112508	72596650	5	0.0178351	1	NA
11	50507	NOX4	89224653	89059512	3	0.0180548	1	NA
1	2899	GRIK3	37499844	37266614	3	0.0181792	1	NA
2	554251	FBXO48	68694390	68689498	1	0.018189	1	NA
18	1837	DTNA	32471366	32073281	5	0.0185037	1	NA
19	56301	SLC7A10	33716708	33699571	1	0.0186681	1	NA
6	3118	HLA-DQA2	32715221	32709163	1	0.0187024	1	NA
11	646754	TRIM64C	49080664	49075266	1	0.0187451	1	NA
11	4978	OPCML	133402403	132284875	8	0.0187658	1	NA
2	3760	KCNJ3	155713014	155555093	3	0.0194399	1	NA
4	57733	GBA3	22821192	22694590	3	0.0196048	1	NA
6	1310	COL19A1	70922157	70576448	4	0.0198446	1	NA
12	121256	TMEM132D	130388213	129556271	6	0.0201116	1	NA
1	1600	DAB1	58716211	57463579	7	0.0202123	1	NA
19	23526	HMHA1	1086627	1067174	1	0.0211642	1	NA
11	283257	TRIM49B	49860872	49854689	1	0.0214402	1	NA
19	100129500	LOC100129500	45431701	45411808	1	0.0216377	1	NA
2	643126	LOC643126	96246517	96240649	1	0.021776	1	NA
15	4649	MYO9A	72410422	72118351	3	0.0218711	1	NA
11	5897	RAG2	36619812	36613493	1	0.0219064	1	NA
22	100132273	LOC100132273	42520556	42486872	1	0.0220845	1	NA
2	117583	PARD3B	206480537	205410516	8	0.0223722	1	NA
5	348980	HCN1	45696220	45259352	5	0.0224923	1	NA
7	442523	DPY19L2P4	89754914	89748714	1	0.022583	1	NA
5	1007	CDH9	27038689	26880709	3	0.0227758	1	NA
17	645754	LOC645754	26083828	26064702	1	0.0228263	1	NA
11	23705	CADM1	115375241	115044345	4	0.0231517	1	NA
22	373856	USP41	20732599	20697057	1	0.0232887	1	NA
21	54076	C21orf37	18821503	18811208	1	0.0236815	1	NA
8	83690	CRISPLD1	75946793	75896976	2	0.0241956	1	NA
8	392264	LOC392264	120542869	120492282	2	0.0248894	1	NA
5	2690	GHR	42721926	42424026	4	0.0257243	1	NA
11	646770	LOC646770	49146122	49138562	1	0.02615	1	NA
2	151278	CCDC140	223169936	223162866	1	0.0261755	1	NA
12	100128276	LOC100128276	129337512	129327834	1	0.0264067	1	NA
12	9194	SLC16A7	60175408	60083126	2	0.0265097	1	NA
9	54796	BNC2	16870786	16409501	4	0.0267398	1	NA
4	2895	GRID2	94693649	93225550	11	0.0271419	1	NA
2	9378	NRXN1	51259674	50147488	8	0.0271824	1	NA
12	121278	TPH2	72426221	72332626	2	0.0272064	1	NA
2	165215	FAM171B	187628514	187558789	2	0.0273363	1	NA
2	57590	WDFY1	224810052	224740065	2	0.0275249	1	NA
14	401767	LOC401767	25990165	25900399	2	0.0277762	1	NA
21	54033	RBM11	15600681	15588479	1	0.0280054	1	NA
5	57528	KCTD16	143856944	143550437	4	0.0281315	1	NA
17	339210	C17orf67	54893250	54869274	1	0.0285312	1	NA
5	23379	KIAA0947	5490338	5422807	2	0.0286911	1	NA
15	123624	AGBL1	87572283	86685242	5	0.029337	1	NA
9	7088	TLE1	84303596	84198598	2	0.029577	1	NA
19	7639	ZNF85	21133503	21106094	1	0.0296911	1	NA
1	57795	FAM5B	177251558	177140633	2	0.0297595	1	NA
10	100129859	LOC100129859	110609323	110525739	2	0.0300826	1	NA
19	388523	ZNF728	23185989	23157936	1	0.0303781	1	NA
2	79800	ALS2CR8	203851060	203776978	2	0.030541	1	NA
13	100128011	LOC100128011	90824164	90815579	1	0.0306176	1	NA
13	27199	OXGR1	97646604	97637973	1	0.030779	1	NA
12	10748	KLRA1	10752434	10741077	1	0.0309152	1	NA
3	9515	STXBP5L	121138648	120626919	5	0.0318833	1	NA
2	2492	FSHR	49381630	49189652	3	0.0319794	1	NA
1	5016	OVGP1	111970399	111956937	1	0.0326263	1	NA
9	7099	TLR4	120479768	120466610	1	0.0335373	1	NA
19	148198	ZNF98	22605148	22573899	1	0.0337804	1	NA
17	40	ACCN1	32483825	31340105	4	0.0338803	1	NA
22	649179	PRAMEL	22398256	22345496	1	0.0343796	1	NA
11	22897	CEP164	117283982	117198571	2	0.0347686	1	NA
8	54212	SNTG1	51705427	50824597	8	0.0349218	1	NA
18	81035	COLEC12	500685	319356	3	0.0350349	1	NA
10	221074	SLC39A12	18332212	18240821	2	0.0353844	1	NA
19	388553	LOC388553	46275762	46242954	1	0.0354358	1	NA
1	460	ASTN1	177134024	176830203	3	0.0356342	1	NA
13	26960	NBEA	36246873	35516456	6	0.0357561	1
4	646865	hCG_1814936	157563606	157555646	1	0.0364372	1	NA
4	4889	NPY5R	164273086	164265091	1	0.0365943	1	NA
2	92737	DNER	230579286	230222345	4	0.0370064	1	NA
2	10477	UBE2E3	181928150	181845112	2	0.0375641	1	NA
17	84690	SPATA22	3375040	3343313	1	0.0375802	1	NA
4	64579	NDST4	116035032	115748919	4	0.0377271	1	NA
12	56899	ANKS1B	100378432	99129071	7	0.0379957	1	NA
6	346007	EYS	66289697	66044806	3	0.0381927	1	NA
4	3346	HTN1	70924559	70916159	1	0.0384114	1	NA
20	359710	C20orf185	31661434	31643230	1	0.0388095	1	NA
5	6507	SLC1A3	36688434	36606689	2	0.0405637	1	NA
4	84779	ARD1B	80247171	80238272	1	0.0406455	1	NA
3	116135	LRRC3B	26752267	26664300	2	0.0408636	1	NA
11	25891	PAMR1	35547176	35453374	2	0.0411662	1	NA
7	26047	CNTNAP2	148118086	145813453	12	0.0414325	1	TSG
12	121355	GTSF1	54865061	54849744	1	0.0414665	1	NA
10	22986	SORCS3	107024993	106400859	5	0.0418044	1	NA
19	26993	AKAP8L	15529833	15490859	1	0.0419557	1	NA
17	5376	PMP22	15168644	15133096	1	0.0420104	1	NA
15	4916	NTRK3	88799661	88419988	3	0.0423118	1	oncogene, fusion
17	8165	AKAP1	55198710	55162553	1	0.0427146	1	NA
14	11183	MAP4K5	50999376	50885243	2	0.0429202	1	NA
4	901	CCNG2	78087946	78078527	1	0.042968	1	NA
1	1806	DPYD	98386615	97543299	5	0.0431703	1	NA
21	2114	ETS2	40196879	40177849	1	0.0433324	1	NA
13	2262	GPC5	93519490	92050929	9	0.0433495	1	TSG
20	55304	SPTLC3	13147411	12989627	2	0.0435174	1	NA
17	729334	LOC729334	20640512	20603131	1	0.0441284	1	NA
1	2634	GBP2	89591799	89573310	1	0.0445326	1	NA
19	10054	UBA2	34960798	34919268	1	0.0446456	1	NA
19	199777	ZNF626	20844402	20802745	1	0.0447791	1	NA
19	10147	SFRS14	19144368	19101702	1	0.0458388	1	NA
19	9534	ZNF254	24312654	24269976	1	0.0458514	1	NA
5	2566	GABRG2	161582528	161494717	2	0.046101	1	NA
6	2898	GRIK2	102516781	101846954	5	0.046279	1	NA
1	7412	VCAM1	101204601	101185297	1	0.046449	1	NA
14	645086	LOC645086	44605111	44588603	1	0.047151	1	NA
12	9976	CLEC2B	10022458	10004968	1	0.0472075	1	NA
13	27253	PCDH17	58303065	58205789	2	0.047514	1	NA
16	730210	LOC730210	32298516	32276804	1	0.0476217	1	NA
19	7757	ZNF208	22193745	22148897	1	0.0481264	1	NA
10	387694	SH2D4B	82406316	82297658	2	0.0482568	1	NA
15	8926	SNURF	25223729	25200070	1	0.0490706	1	NA
7	340268	tcag7.893	10162566	9765870	4	0.0494255	1	NA
1	55733	HHAT	210849638	210502297	3	0.0494706	1	NA
15	6457	SH3GL3	84287491	84116283	2	0.0495907	1	NA
3	51163	DBR1	137893773	137879852	1	0.0500367	1	NA
14	161357	MDGA2	47812395	47309295	4	0.0510545	1	NA
14	9472	AKAP6	33302267	32798523	4	0.0512479	1	NA
16	123775	C16orf46	81110872	81087102	1	0.0520162	1	NA
7	2918	GRM8	126883312	126078659	6	0.0522904	1	NA
20	55816	DOK5	53267710	53092266	2	0.0525447	1	NA
14	866	SERPINA6	94789688	94770585	1	0.0543573	1	NA
9	11172	INSL6	5185618	5163863	1	0.0548364	1	NA
5	30820	KCNIP1	170163636	169780881	4	0.0551542	1	NA
1	2312	FLG	152297679	152274651	1	0.0551573	1	NA
15	283682	LOC283682	94443826	94261768	2	0.0552723	1	NA
9	80036	TRPM3	73736514	73149949	4	0.055507	1	NA
3	11280	SCN11A	38992052	38887260	2	0.0557582	1	NA
4	55714	ODZ3	183724177	183245137	5	0.0562061	1	NA
5	100128898	LOC100128898	157603553	157505104	2	0.0564275	1	NA
10	340654	LIPM	90580258	90562487	1	0.0566907	1	NA
11	4837	NNMT	114183238	114166535	1	0.0568535	1	NA
18	6014	RIT2	40695657	40323192	4	0.0568633	1	NA
1	643723	LOC643723	219347129	219323318	1	0.0569782	1	NA
21	2897	GRIK1	31312282	30909254	3	0.0572223	1	NA
14	646658	TMEM90A	74892805	74872596	1	0.0574122	1	NA
8	100131102	LOC100131102	104258770	104178157	2	0.0575877	1	NA
16	1009	CDH11	65155919	64980683	2	0.0577236	1	TSG, fusion
12	100129078	LOC100129078	42326571	42305058	1	0.057746	1	NA
12	100129937	LOC100129937	24737486	24715603	1	0.0587093	1	NA
1	284521	OR2L13	248264224	248100493	2	0.0597237	1	NA
15	53346	TM6SF1	83805676	83776380	1	0.0604026	1	NA
5	23530	NNT	43705668	43602791	2	0.0609414	1	NA
20	100130863	ZNF840P	45121279	45092309	1	0.0610507	1	NA
19	440518	LOC440518	22786235	22728770	1	0.0612488	1	NA
2	1134	NA1	175629181	175612320	1	0.0612841	1	NA
10	29119	CTNNA3	69455927	67679931	9	0.0617484	1	NA
4	401164	LOC401164	189523062	189321896	3	0.0618945	1	NA
21	150000	ABCC13	15673707	15646120	1	0.0622026	1	NA
6	100128831	LOC100128831	161326977	161195020	2	0.0622591	1	NA
1	343450	KCNT2	196577499	196194913	3	0.0623084	1	NA
5	2150	F2RL1	76131140	76114854	1	0.0625194	1	NA
17	23302	WSCD1	6027747	5973934	1	0.0629098	1	NA
8	4481	MSR1	16050300	15965387	2	0.0630555	1	NA
9	158234	RG9MTD3	37778969	37753802	1	0.0631592	1	NA
19	55422	ZNF331	54083523	54024177	1	0.0631898	1	TSG, fusion
15	321	APBA2	29410515	29213853	2	0.0632582	1	NA
5	1879	EBF1	158526769	158125428	4	0.0632891	1	TSG, fusion
1	100132258	LOC100132258	96884852	96714531	2	0.063973	1	NA
1	114784	CSMD2	34631443	33979609	4	0.0647141	1	NA
6	81847	RNF146	127609509	127588020	1	0.064757	1	NA
11	387763	LOC387763	43966002	43946892	1	0.0647747	1	NA
3	54585	LZTFL1	45883621	45865446	1	0.0648192	1	NA
1	64407	RGS18	192154945	192127592	1	0.0651714	1	NA
7	4191	MDH2	75695931	75677393	1	0.0659992	1	NA
19	126206	NLRP5	56573176	56511092	1	0.0660082	1	NA
1	5208	PFKFB2	207254368	207226620	1	0.0660806	1	NA
1	25790	CCDC19	159869906	159842154	1	0.0660898	1	NA
18	100128991	LOC100128991	49155870	49138929	1	0.0662854	1	NA
7	53616	ADAM22	87826454	87563702	3	0.0665336	1	NA
9	140803	TRPM6	77503010	77337411	2	0.0666374	1	NA
5	10569	SLU7	159846168	159828648	1	0.0670934	1	NA
6	23345	SYNE1	152958534	152442822	4	0.067185	1	NA
14	55195	C14orf105	57960570	57936595	1	0.0677405	1	NA
7	389558	FAM180A	135433447	135414355	1	0.0679028	1	NA
1	440704	LOC440704	190770782	190594026	2	0.0682173	1	NA
21	54149	C21orf91	19191703	19161284	1	0.0683662	1	NA
2	730085	LOC730085	133062330	133043368	1	0.0686515	1	NA
8	23414	ZFPM2	106816767	106331147	5	0.0690324	1	NA
9	100131879	LOC100131879	105542494	105373377	2	0.0691034	1	NA
9	116443	GRIN3A	104500862	104331635	2	0.069181	1	NA
8	79870	BAALC	104242533	104152921	2	0.0692215	1	NA
10	338596	ST8SIA6	17496254	17362676	2	0.0692742	1	NA
11	646797	LOC646797	50149703	50128878	1	0.070378	1	NA
1	27159	CHIA	111863185	111833484	1	0.0705634	1	NA
21	7074	TIAM1	32931290	32490736	3	0.070596	1	NA
10	100128098	LOC100128098	17451551	17428950	1	0.0715342	1	NA
15	644800	LOC644800	100333623	100298628	1	0.0717226	1	NA
13	100133285	LOC100133285	53898322	53774116	2	0.0728463	1	NA
16	124359	CDYL2	80838175	80637675	2	0.0729271	1	NA
6	54511	HMGCLL1	55444012	55299171	2	0.0731417	1	NA
20	80025	PANK2	3904502	3869486	1	0.0733161	1	NA
11	387775	SLC22A10	63079246	63057430	1	0.0736006	1	NA
11	100130038	LOC100130038	90849444	90718252	2	0.0741893	1	NA
19	645118	LOC645118	23178656	23108179	1	0.0745955	1	NA
7	2737	GLI3	42276612	42000547	3	0.0746412	1	NA
7	647030	hCG_19809	131367769	131346634	1	0.0748895	1	NA
11	7225	TRPC6	101454659	101322374	2	0.0752512	1	NA
20	182	JAG1	10654590	10618334	1	0.0758119	1	NA
4	1950	EGF	110933419	110834050	2	0.0760141	1	NA
1	81494	CFHR5	196978806	196946704	1	0.0760451	1	NA
15	145814	LOC145814	99548791	99511509	1	0.0762271	1	NA
4	646954	LOC646954	164854596	164837557	1	0.0763656	1	NA
8	286097	EFHA2	16980147	16884748	2	0.0770722	1	NA
1	148641	SLC35F3	234460262	234040679	3	0.0772599	1	NA
19	8725	C19orf2	30506616	30433425	1	0.0773556	1	NA
2	129684	CNTNAP5	125672864	124782864	6	0.0775086	1	NA
3	644681	LOC644681	103384467	103257478	2	0.0777754	1	NA
1	7143	TNR	175712752	175291935	3	0.0777834	1	NA
16	123876	ACSM2A	20498991	20462859	1	0.0779914	1	NA
2	151112	ZSWIM2	187713897	187692207	1	0.0781314	1	NA
12	3747	KCNC2	75603511	75433896	2	0.0782366	1	NA
21	84677	DSCR8	39528605	39493599	1	0.0782644	1	NA
15	390557	LOC390557	30338297	30299729	1	0.0787504	1	NA
8	392232	LOC392232	73163800	73067147	2	0.0788089	1	NA
6	892	CCNC	100016690	99990263	1	0.079034	1	TSG
12	283310	C12orf64	80772870	80601983	2	0.0792398	1	NA
15	50804	MYEF2	48470558	48431629	1	0.0794575	1	NA
1	127602	DNAH14	225586996	225161833	3	0.0796395	1	NA
4	286828	CSN1S2A	70950990	70933103	1	0.0800096	1	NA
13	10810	WASF3	27263082	27131840	2	0.0800449	1	NA
12	100128554	hCG_2015435	126957325	126927031	1	0.0803462	1	NA
13	2259	FGF14	103054124	102375035	5	0.0808843	1	NA
10	119587	CPXM2	125651500	125505152	2	0.0810016	1	NA
1	5733	PTGER3	71513491	71318036	2	0.0810474	1	NA
12	1272	CNTN1	41464094	41086358	3	0.0810783	1	NA
1	728510	LOC728510	219643150	219608500	1	0.0818271	1	NA
2	55233	MOBKL1B	74405995	74383211	1	0.081906	1	NA
8	56154	TEX15	30706533	30689060	1	0.0819433	1	NA
5	729522	AACSL	178215803	178194199	1	0.0820731	1	NA
11	53840	TRIM34	5665628	5641174	1	0.0821247	1	NA
2	642635	LOC642635	154300006	154276978	1	0.0827457	1	NA
13	646871	RP11-251J8.3	36943872	36919950	1	0.0829884	1	NA
13	81550	TDRD3	61148011	61013822	2	0.0831231	1	NA
5	10085	EDIL3	83680611	83238126	4	0.0833777	1	NA
11	60492	CCDC90B	82997377	82972502	1	0.0834778	1	NA
9	6096	RORB	77302117	77112252	2	0.0842255	1	NA
15	100130111	LOC100130111	29969670	29928199	1	0.0844213	1	NA
6	100128588	LOC100128588	112647951	112619624	1	0.0844693	1	NA
15	57722	IGDCC4	65715410	65673825	1	0.0846433	1	NA
12	79611	ACSS3	81649582	81471809	2	0.0847395	1	NA
4	7092	TLL1	167024993	166794410	3	0.0849165	1	NA
4	132724	TMPRSS11B	69111409	69092371	1	0.0849326	1	NA
4	80319	CXXC4	105412467	105393330	1	0.0853548	1	NA
3	152098	ZCWPW2	28566633	28431989	2	0.0859047	1	NA
11	837	CASP4	104839325	104813594	1	0.0862228	1	NA
8	6873	TAF2	120845074	120743014	2	0.0864339	1	NA
10	100129213	LOC100129213	18318269	18290715	1	0.0865137	1	NA
10	60495	HPSE2	100995619	100218877	5	0.0871045	1	NA
12	9332	CD163	7656414	7623409	1	0.0872138	1	NA
7	136332	LRGUK	133948933	133812105	2	0.0876626	1	NA
9	23245	ASTN2	120177317	119187507	5	0.0880075	1	NA
7	9863	MAGI2	79082890	77646374	8	0.0884545	1	NA
12	29953	TRHDE	73059422	72666463	3	0.0887072	1	NA
14	123041	SLC24A4	92962596	92788925	2	0.0891029	1	NA
8	79698	ZMAT4	40755343	40388113	4	0.0895548	1	NA
10	57209	ZNF248	38146486	38117899	1	0.0896073	1	NA
5	171019	ADAMTS19	129074376	128796103	3	0.0898244	1	NA
5	100133112	LOC100133112	17694147	17670277	1	0.0902808	1	NA
6	56479	KCNQ5	73905580	73331835	4	0.0905669	1	NA
5	2668	GDNF	37839782	37815753	1	0.0908539	1	NA
1	3756	KCNH1	211307457	210856555	3	0.091017	1	NA
9	58483	C9orf27	118687486	118650445	1	0.0915578	1	NA
6	2550	GABBR1	29600860	29570005	1	0.0916515	1	NA
10	282966	C10orf53	50916956	50887684	1	0.0916529	1	NA
3	79740	ZBBX	167098071	166958075	2	0.0917329	1	NA
4	83894	TTC29	147867034	147628179	3	0.0919582	1	NA
1	84251	SGIP1	67210768	66999825	2	0.092185	1	NA
5	337876	CHSY3	129522327	129240523	3	0.0924109	1	NA
15	56963	RGMA	93632433	93586637	1	0.0928057	1	NA
4	64850	AGXT2L1	109684209	109663196	1	0.0933187	1	NA
1	83872	HMCN1	186160085	185703683	3	0.0935312	1	NA
4	56977	STOX2	184938875	184826509	2	0.093593	1	NA
12	92797	HELB	66731958	66696356	1	0.0937447	1	NA
13	6445	SGCG	23899304	23755091	2	0.0938542	1	NA
7	26053	AUTS2	70257854	69064319	7	0.0943022	1	NA
7	222008	VSTM2A	54636948	54610019	1	0.094421	1	NA
11	51338	MS4A4A	60076445	60048139	1	0.0944311	1	NA
20	140901	STK35	2129201	2083519	1	0.0945675	1	NA
3	285220	EPHA6	97467786	96533425	6	0.0945859	1	NA
18	221241	C18orf20	61772094	61747536	1	0.0946383	1	NA
1	11221	DUSP10	221915461	221874766	1	0.0954005	1	NA
6	167	CRISP1	49834218	49801970	1	0.095585	1	NA
4	2560	GABRB1	47428445	47033579	4	0.0956151	1	NA
4	345016	LOC345016	135249953	135136014	2	0.0957938	1	NA
9	6619	SNAPC3	15461627	15422782	1	0.0957966	1	NA
13	160897	GPR180	95281946	95254104	1	0.0959148	1	NA
5	3781	KCNN2	113832197	113698016	2	0.0959382	1	NA
7	5218	PFTK1	90839904	90338712	4	0.0960549	1	NA
7	9734	HDAC9	19036993	18535369	4	0.0962795	1	NA
4	7097	TLR2	154627243	154605441	1	0.0966474	1	NA
15	4756	NEO1	73597546	73344875	2	0.0969918	1	NA
6	135138	PACRG	163736524	163148164	4	0.0969942	1	NA
13	80209	C13orf23	39612252	39584002	1	0.0972497	1	NA
11	2977	GUCY1A2	106889171	106557910	3	0.0982188	1	NA
2	10505	SEMA4F	74909185	74881393	1	0.0989887	1	NA
8	116328	C8orf34	69731257	69350148	4	0.0990643	1	NA
12	1634	DCN	91576806	91539035	1	0.0991635	1	NA
2	4084	MXD1	70170077	70142203	1	0.0992657	1	NA
9	25853	DCAF12	34126736	34086386	1	0.0993177	1	NA
2	4133	MAP2	210598834	210288771	3	0.0997629	1	NA
17	284034	FLJ34690	12540498	12453292	1	0.0999591	1	NA
9	158046	NXNL2	91190704	91150020	1	0.100097	1	NA
14	27133	KCNH5	63568584	63173945	3	0.100198	1	NA
4	84869	CBR4	169931422	169908741	1	0.100341	1	NA
7	1129	M2	136701771	136553399	2	0.100391	1	NA
5	645323	LOC645323	87974256	87835987	2	0.100853	1	NA
6	60468	BACH2	91006461	90636248	3	0.101033	1	NA
17	57125	PLXDC1	37307772	37219556	1	0.101057	1	NA
3	4057	LTF	46506395	46477496	1	0.101073	1	NA
19	284434	NWD1	16928764	16830787	1	0.102191	1	NA
8	51001	MTERFD1	97273796	97251645	1	0.102717	1	NA
22	157	ADRBK2	26125259	25960861	1	0.103382	1	NA
18	63895	FAM38B	10697814	10670850	1	0.103415	1	NA
1	255928	SYT14	210337636	210111538	2	0.103482	1	NA
2	238	ALK	30144432	29415640	5	0.103602	1	oncogene, fusion
3	57110	HRASLS	192988644	192958918	1	0.10381	1	NA
20	9675	KIAA0406	36661833	36611423	1	0.103832	1	NA
3	728432	LOC728432	89000078	88849024	2	0.104121	1	NA
6	202559	KHDRBS2	62996132	62389865	4	0.10515	1	NA
2	6546	SLC8A1	40657444	40339286	3	0.105615	1	NA
7	8468	FKBP6	72772641	72742300	1	0.10573	1	NA
1	149628	PYHIN1	158946844	158901342	1	0.106051	1	NA
18	25925	ZNF521	22932116	22641891	3	0.106226	1	oncogene, fusion
1	126668	TDRD10	154520623	154474695	1	0.106989	1	NA
14	6955	TRA@	23021075	22090057	5	0.107931	1	NA
1	1301	COL11A1	103574052	103342023	2	0.108001	1	NA
12	1833	EPYC	91398803	91357460	1	0.108017	1	NA
2	6326	SCN2A	166248820	166095912	2	0.108132	1	NA
7	1780	DYNC1I1	95727724	95401902	3	0.108447	1	NA
2	400958	LOC400958	65159581	65128974	1	0.108451	1	NA
17	100131347	LOC100131347	37308475	37213311	1	0.108572	1	NA
22	25814	ATXN10	46240829	46067687	1	0.108579	1	NA
10	5660	PSAP	73611082	73576055	1	0.108659	1	NA
8	55638	GOLSYN	110704020	110586405	2	0.109487	1	NA
5	439936	C5orf17	23980943	23951673	1	0.109546	1	NA
5	134218	DNAJC21	34959069	34929698	1	0.109902	1	NA
3	285216	LOC285216	95425292	95393655	1	0.110102	1	NA
1	6262	RYR2	237997288	237205702	4	0.110642	1	NA
12	84125	LRRIQ1	85638883	85430099	2	0.110808	1	NA
10	643321	LOC643321	45652647	45616822	1	0.110992	1	NA
18	23556	PIGN	59854289	59711457	2	0.111343	1	NA
15	80031	SEMA6D	48066420	48010686	1	0.111783	1	NA
18	284215	LOC284215	4293679	4264313	1	0.112092	1	NA
2	388996	LOC388996	91809450	91777536	1	0.112811	1	NA
8	137970	UNC5D	35652180	35401910	3	0.113634	1	NA
7	222223	KIAA1324L	86669531	86509238	2	0.114029	1	NA
8	347028	LOC347028	43127103	43102346	1	0.114085	1	NA
9	11168	PSIP1	15510982	15464064	1	0.114525	1	oncogene, fusion
1	163786	SASS6	100598511	100549100	1	0.114619	1	NA
16	1001	CDH3	68732942	68678776	1	0.11462	1	NA
1	431704	RGS21	192336415	192286122	1	0.116541	1	NA
18	80206	FHOD3	34360018	33877702	4	0.116711	1	NA
11	84623	KIRREL3	126870491	126294403	4	0.116821	1	NA
7	83992	CTTNBP2	117513561	117350705	2	0.117021	1	NA
5	202134	FAM153B	175543458	175511909	1	0.117554	1	NA
3	4291	MLF1	158323183	158288984	1	0.118469	1	TSG, fusion
9	158038	LINGO2	28719303	27948528	4	0.118551	1	NA
20	140730	RIMS4	43438912	43380449	1	0.119397	1	NA
5	100131236	LOC100131236	91171691	91139501	1	0.119793	1	NA
16	5934	RBL2	53525560	53468400	1	0.120559	1	NA
2	645949	LOC645949	21944660	21910306	1	0.120893	1	NA
5	1016	CDH18	19981289	19473141	4	0.120964	1	NA
13	144776	hCG_2038428	91578845	91543214	1	0.121062	1	NA
1	148418	SAMD13	84816479	84764049	1	0.121181	1	NA
17	100132641	LOC100132641	6226548	6118626	1	0.122211	1	NA
17	23131	GPATCH8	42580802	42472649	1	0.122456	1	NA
17	9487	PIGL	16229573	16120509	1	0.123421	1	NA
17	56934	CA10	50237377	49707674	2	0.123872	1	NA
9	23230	VPS13A	80032399	79792361	2	0.124213	1	NA
4	386617	KCTD8	44450824	44176273	3	0.124882	1	NA
12	2	A2M	9268558	9220304	1	0.124901	1	NA
6	10690	FUT9	96663488	96463845	2	0.124947	1	NA
11	120400	FAM55A	114430580	114392437	1	0.125117	1	NA
16	1540	CYLD	50835846	50775961	1	0.12593	1	TSG
6	222553	SLC35F1	118638831	118228689	3	0.126335	1	NA
11	2893	GRIA4	105852819	105480800	3	0.12654	1	NA
3	80723	TMEM22	136574734	136537861	1	0.127117	1	NA
12	51019	CCDC53	102455899	102406717	1	0.127144	1	NA
9	158399	ZNF483	114340124	114287439	1	0.127666	1	NA
10	22841	RAB11FIP2	119806114	119764429	1	0.127938	1	NA
18	342850	ANKRD62	12127938	12094059	1	0.128169	1	NA
1	54933	RHBDL2	39407456	39351479	1	0.128828	1	NA
8	4023	LPL	19824770	19796582	1	0.128833	1	NA
6	728275	LOC728275	164758587	164344496	3	0.128951	1	NA
12	29110	TBK1	64895891	64845937	1	0.129005	1	NA
11	221120	ALKBH3	43941813	43902395	1	0.129017	1	NA
12	57102	C12orf4	4647637	4596901	1	0.130887	1	NA
8	157708	SEC11B	55464018	55435339	1	0.130923	1	NA
9	5069	PAPPA	119164600	118916071	2	0.131367	1	NA
21	64092	SAMSN1	15918664	15857549	1	0.132651	1	NA
4	255119	C4orf22	81884904	81256874	5	0.132666	1	NA
4	9908	G3BP2	76598605	76567966	1	0.133106	1	NA
7	7697	ZNF138	64293705	64254806	1	0.133478	1	NA
2	8745	ADAM23	207482685	207308368	2	0.133757	1	NA
10	8559	PRPF18	13672868	13628939	1	0.134342	1	NA
16	146177	VWA3A	22168287	22103862	1	0.134806	1	NA
13	1638	DCT	95131923	95091835	1	0.135137	1	NA
14	317761	C14orf39	60952749	60902675	1	0.136283	1	NA
19	27151	CPAMD8	17137625	17003762	1	0.136986	1	NA
9	100129489	LOC100129489	120659534	120602604	1	0.137215	1	NA
20	128611	ZNF831	57834168	57766075	1	0.137657	1	NA
10	8516	ITGA8	15761770	15559088	2	0.138564	1	NA
8	51050	PI15	75767264	75736772	1	0.138598	1	NA
2	57282	SLC4A10	162841786	162480845	3	0.1386	1	NA
8	862	RUNX1T1	93107443	92971152	2	0.138965	1	oncogene, TSG, fusion
7	219578	ZNF804B	88966346	88388753	4	0.139399	1	NA
3	442078	KRT8P18	35438345	35257194	2	0.139818	1	NA
8	389658	FAM150A	53478021	53446698	1	0.142094	1	NA
7	5294	PIK3CG	106547592	106505924	1	0.14227	1	NA
2	729399	LOC729399	200526115	200344876	2	0.14231	1	NA
5	285634	LOC285634	39757690	39718840	1	0.142726	1	NA
7	100128637	LOC100128637	14237020	14195183	1	0.142804	1	NA
6	10590	SCGN	25702011	25652429	1	0.143133	1	NA
12	4033	LRMP	25261269	25205241	1	0.143513	1	NA
10	80201	HKDC1	71027315	70980059	1	0.143749	1	NA
7	27072	VPS41	38948800	38763543	2	0.143937	1	NA
8	6542	SLC7A2	17428077	17396286	1	0.144056	1	NA
15	55215	FANCI	89860362	89787194	1	0.144124	1	NA
1	731	C8A	57383894	57320477	1	0.144653	1	NA
1	7175	TPR	186344457	186280784	1	0.145192	1	fusion
4	27284	SULT1B1	70626430	70592686	1	0.145564	1	NA
7	100128217	LOC100128217	15212070	15024815	2	0.146397	1	NA
1	100128826	LOC100128826	243495089	243430543	1	0.147029	1	NA
18	220136	CCDC11	47792865	47753563	1	0.147104	1	NA
15	8128	ST8SIA2	93011958	92937140	1	0.147124	1	NA
7	340252	ZNF680	64023488	63980262	1	0.147178	1	NA
12	53919	SLCO1C1	20906320	20848399	1	0.147985	1	NA
15	9101	USP8	50791973	50716579	1	0.148168	1	oncogene
3	2042	EPHA3	89531284	89156674	3	0.148212	1
2	654342	LOC654342	91847992	91805183	1	0.148333	1	NA
18	79839	CCDC102B	66722426	66382491	3	0.149104	1	NA
16	865	CBFB	67134961	67063050	1	0.149247	1	TSG, fusion
12	8499	PPFIA2	82153109	81653356	3	0.149591	1	NA
10	7582	ZNF33B	43133992	43084555	1	0.149861	1	NA
1	100129690	LOC100129690	159116840	159050922	1	0.149908	1	NA
10	8036	SHOC2	112773423	112723913	1	0.150065	1	NA
9	2800	GOLGA1	127703357	127640628	1	0.150091	1	NA
1	115209	OMA1	59012446	58946391	1	0.150195	1	NA
18	641516	KC6	39100561	39060235	1	0.150634	1	NA
7	113878	DTX2	76135312	76090972	1	0.15067	1	NA
6	167691	LCA5	80247147	80194708	1	0.150727	1	NA
9	9413	FAM189A2	72007368	71944241	1	0.150968	1	NA
19	7617	ZNF66	21094143	20944462	1	0.151899	1	NA
8	137682	C8orf38	96070938	96037221	1	0.152085	1	NA
12	55885	LMO3	16761024	16701307	1	0.152206	1	NA
1	55746	NUP133	229644088	229577044	1	0.152263	1	NA
1	5087	PBX1	164816310	164528937	2	0.152349	1	oncogene, fusion
7	51427	ZNF107	64171404	64126511	1	0.152399	1	NA
2	400961	PAIP2B	71454233	71409868	1	0.153289	1	NA
2	3899	AFF3	100759037	100163715	4	0.153727	1	oncogene, fusion
11	445372	TRIM6-TRIM34	5665628	5617886	1	0.154059	1	NA
11	399881	LOC399881	43330828	43283054	1	0.154154	1	NA
5	170690	ADAMTS16	5320412	5140443	2	0.154327	1	NA
18	54495	TMX3	66382353	66340925	1	0.154415	1	NA
16	54820	NDE1	15818990	15744104	1	0.154919	1	NA
10	57705	WDFY4	49944287	49892921	1	0.15523	1	NA
3	646730	LOC646730	141426234	141380428	1	0.1554	1	NA
12	55089	SLC38A4	47219739	47158544	1	0.155664	1	NA
20	64405	CDH22	44880334	44802376	1	0.155973	1	NA
11	9313	MMP20	102496063	102447566	1	0.156295	1	NA
1	25778	DSTYK	205180690	205111633	1	0.156457	1	NA
1	5142	PDE4B	66840262	66258193	3	0.157831	1	NA
8	115111	SLC26A7	92410378	92261516	2	0.159656	1	NA
5	91937	TIMD4	156390266	156346370	1	0.159704	1	NA
2	445582	POTEE	132022416	131975924	1	0.160017	1	NA
8	389652	ASNSL1	47526559	47490835	1	0.160371	1	NA
5	81792	ADAMTS12	33892124	33527286	3	0.160984	1	NA
21	58494	JAM2	27087235	27011589	1	0.16153	1	NA
2	253558	LCLAT1	30867091	30670123	2	0.162144	1	NA
10	55691	FRMD4A	14372866	13685706	4	0.162291	1	NA
11	338323	NLRP14	7092757	7041700	1	0.163831	1	NA
13	29880	ALG5	37573477	37523967	1	0.164155	1	NA
12	10059	DNM1L	32897354	32832224	1	0.164803	1	NA
2	57520	HECW2	197457335	197063977	3	0.165582	1	NA
12	55500	ETNK1	22843608	22778076	1	0.165731	1	TSG
4	84570	COL25A1	110223799	109734972	4	0.165807	1	NA
8	1875	E2F5	86126753	86089619	1	0.166144	1	NA
6	202	AIM1	107018335	106959730	1	0.166888	1	NA
8	29942	PURG	30891231	30853321	1	0.169304	1	NA
5	9832	JAKMIP2	147162252	146970706	2	0.169998	1	NA
10	143098	MPP7	28571067	28339922	2	0.170214	1	NA
9	653436	CR848007.8	44118725	44046673	1	0.170391	1	NA
2	129804	FBLN7	112945791	112895962	1	0.170465	1	NA
17	9043	SPAG9	49198095	49042988	1	0.170881	1	NA
13	57626	KLHL1	70682459	70274725	3	0.171319	1	NA
13	1361	CPB2	46679211	46627322	1	0.171327	1	NA
7	27445	PCLO	82792197	82387442	3	0.171374	1	NA
22	64800	EFCAB6	44208118	43924654	1	0.171698	1	NA
14	22795	NID2	52535946	52471520	1	0.17181	1	NA
6	50508	NOX3	155777037	155716502	1	0.171883	1	NA
17	4628	MYH10	8534036	8377530	1	0.172283	1	NA
1	644094	LOC644094	119234149	119156955	1	0.173202	1	NA
18	642484	FLJ45743	53754575	53707563	1	0.173322	1	NA
2	1123	CHN1	175870115	175664092	2	0.173774	1	NA
8	100129100	LOC100129100	89498323	89340724	2	0.174348	1	NA
17	2186	BPTF	65980494	65821780	1	0.17449	1	NA
4	29945	ANAPC4	25420120	25378848	1	0.175031	1	NA
22	23543	RBM9	36424585	36134783	1	0.175189	1	NA
7	83930	STARD3NL	38270270	38217933	1	0.175324	1	NA
10	1787	TRDMT1	17243681	17184982	1	0.175335	1	NA
2	1496	CTNNA2	80875905	79740126	6	0.1754	1	oncogene
8	441355	FLJ39080	75670587	75512101	2	0.175851	1	NA
8	646479	LOC646479	17329037	17289331	1	0.176572	1	NA
7	313	AOAH	36764025	36552609	2	0.17676	1	NA
6	9425	CDYL	4955778	4706393	2	0.177288	1	NA
3	256076	COL29A1	130203690	130150756	1	0.17731	1	NA
4	389206	BEND4	42154895	42112957	1	0.177589	1	NA
21	7179	TPTE	10990920	10906741	1	0.178042	1	NA
3	64084	CLSTN2	140286638	139654207	4	0.178101	1	NA
15	2567	GABRG3	27586153	27216517	2	0.17837	1	NA
5	64083	GOLPH3	32174425	32124824	1	0.178494	1	NA
2	8685	MARCO	119752236	119699745	1	0.178706	1	NA
2	729582	DIRC3	218621272	218568623	1	0.179193	1	NA
18	8715	NOL4	31803446	31431064	3	0.179609	1	NA
5	153642	ARSK	94940806	94890825	1	0.179731	1	NA
7	256130	TMEM196	19813016	19758938	1	0.180596	1	NA
7	117	ADCYAP1R1	31146311	31092142	1	0.18087	1	NA
10	196047	EMX2OS	119304579	119243804	1	0.180939	1	NA
9	253650	ANKRD18A	38620541	38543250	1	0.181586	1	NA
13	100128902	LOC100128902	39247153	39191556	1	0.182383	1	NA
18	100130329	LOC100130329	11328814	11279077	1	0.182395	1	NA
17	4905	NSF	44834833	44668038	1	0.182518	1	NA
6	577	BAI3	70099403	69345632	4	0.18263	1	NA
5	5229	PGGT1B	114598550	114547577	1	0.182951	1	NA
11	10003	NAALAD2	89925776	89867882	1	0.18363	1	NA
1	23421	ITGB3BP	63988835	63906462	1	0.183687	1	NA
5	441108	C5orf56	131798059	131746673	1	0.184287	1	NA
13	3936	LCP1	46756394	46700059	1	0.184566	1	fusion
2	442028	LOC442028	95613087	95558436	1	0.185333	1	NA
8	2138	EYA1	72274467	72109668	2	0.186609	1	NA
8	137902	PXDNL	52722005	52232137	4	0.187371	1	NA
15	6557	SLC12A1	48596275	48498498	1	0.18779	1	NA
3	11167	FSTL1	120169825	120113126	1	0.188653	1	NA
2	344148	NCKAP5	134326031	133429372	5	0.188719	1	NA
7	2913	GRM3	86494192	86273230	2	0.189013	1	oncogene
11	100129827	LOC100129827	10621479	10561308	1	0.19012	1	NA
2	391453	LOC391453	154227527	154008806	2	0.190294	1	NA
2	116093	DIRC1	189654831	189598465	1	0.190557	1	NA
2	80255	SLC35F5	114528505	114471930	1	0.191191	1	NA
15	80125	CCDC33	74628482	74528667	1	0.191306	1	NA
5	133584	EGFLAM	38465581	38258533	2	0.191362	1	NA
4	22998	LIMCH1	41701010	41362804	3	0.191794	1	NA
20	5332	PLCB4	9461463	9076932	2	0.191815	1	NA
5	100129040	LOC100129040	39625336	39571576	1	0.191928	1	NA
8	64478	CSMD1	4852328	2792875	11	0.192469	1	NA
4	132671	SPATA18	52963458	52917593	1	0.192509	1	NA
13	220108	FAM124A	51855616	51796507	1	0.192719	1	NA
5	7690	ZNF131	43175836	43121642	1	0.193317	1	NA
10	219736	STOX1	70652815	70587381	1	0.193378	1	NA
6	84553	C6orf168	99797531	99728536	1	0.193428	1	NA
4	152485	ZNF827	146859607	146681874	2	0.194229	1	NA
9	55667	DENND4C	19374139	19290749	1	0.194429	1	NA
10	414194	CCNYL2	42970854	42904944	1	0.194639	1	NA
3	4336	MOBP	39567859	39509070	1	0.194882	1	NA
18	9984	THOC1	268059	214520	1	0.194888	1	NA
16	27327	TNRC6A	24837548	24741049	1	0.195011	1	NA
8	54714	CNGB3	87755901	87586161	2	0.195091	1	NA
7	1687	DFNA5	24797639	24737974	1	0.197287	1	NA
8	643228	LOC643228	97126045	97080957	1	0.197975	1	NA
2	400945	FLJ41481	19226726	19167729	1	0.198506	1	NA
4	166863	RBM46	155749965	155702500	1	0.19851	1	NA
1	22854	NTNG1	108024475	107682745	2	0.198617	1	NA
8	137196	CCDC26	130692485	130363937	3	0.199487	1	NA
1	128178	EDARADD	236648008	236557680	1	0.199533	1	NA
6	6885	MAP3K7	91296907	91225353	1	0.199835	1	NA
18	100128776	LOC100128776	14054763	13999586	1	0.200211	1	NA
4	729249	LOC729249	120299533	120251582	1	0.200324	1	NA
13	7223	TRPC4	38443935	38210795	2	0.201266	1	NA
4	685	BTC	75719829	75671448	1	0.201926	1	NA
4	51313	FAM198B	159094202	159045761	1	0.202149	1	NA
11	119710	C11orf74	36680817	36616093	1	0.202942	1	NA
13	5101	PCDH9	67804463	66876966	5	0.20316	1	NA
3	10402	ST3GAL6	98513237	98451572	1	0.203375	1	NA
1	1996	ELAVL4	50667061	50574638	1	0.203655	1	NA
4	51191	HERC5	89427314	89378268	1	0.204397	1	NA
11	4863	NPAT	108093365	108028117	1	0.204405	1	NA
20	117532	TMC2	2622430	2517253	1	0.204531	1	NA
14	23093	TTLL5	76421422	76127621	2	0.205651	1	NA
1	5906	RAP1A	112256101	112162405	1	0.206149	1	NA
6	389370	LOC389370	22718153	22643739	1	0.206934	1	NA
7	100131285	LOC100131285	121485221	121422267	1	0.206954	1	NA
7	346547	FLJ42291	153146030	153083014	1	0.207135	1	NA
6	727925	hCG_2031213	69505155	69430604	1	0.207273	1	NA
8	6422	SFRP1	41166980	41119478	1	0.207393	1	NA
3	152137	CCDC50	191109964	191046874	1	0.20755	1	NA
6	6492	SIM1	100911551	100836750	1	0.20789	1	NA
16	23322	RPGRIP1L	53737771	53633818	1	0.208395	1	NA
12	64786	TBC1D15	72318097	72233539	1	0.208497	1	NA
2	100132762	LOC100132762	162426695	162364339	1	0.208541	1	NA
5	153643	FAM81B	94786144	94727048	1	0.208843	1	NA
6	441133	KRT18P38	19614266	19539047	1	0.208921	1	NA
1	3075	CFH	196716634	196621141	1	0.209657	1	NA
11	5962	RDX	110167437	110100166	1	0.210026	1	NA
7	57001	ACN9	96811075	96747017	1	0.210173	1	NA
10	2894	GRID1	88126250	87359312	4	0.210706	1	NA
1	100129138	LOC100129138	104619709	104523665	1	0.21073	1	NA
4	132612	ADAD1	123350939	123300168	1	0.21077	1	NA
14	730007	LOC730007	80440512	80359423	1	0.211234	1	NA
3	590	BCHE	165555253	165490692	1	0.211837	1	NA
4	22824	HSPA4L	128754526	128703453	1	0.21188	1	NA
7	9771	RAPGEF5	22396533	22157908	2	0.211957	1	NA
5	166979	CDC20B	54469003	54408823	1	0.212235	1	NA
18	5797	PTPRM	8406859	7567314	5	0.2129	1	NA
5	51334	PRR16	120022965	119800019	2	0.213605	1	NA
15	100128714	LOC100128714	26260858	26147513	1	0.214262	1	NA
15	9716	AQR	35261995	35148552	1	0.214425	1	NA
3	339829	CCDC39	180397283	180331796	1	0.214524	1	NA
3	730086	LOC730086	155827903	155761782	1	0.216358	1	NA
21	642460	C21orf110	14861497	14756510	1	0.216969	1	NA
1	57554	LRRC7	70589171	70225858	2	0.217431	1	NA
15	4205	MEF2A	100254001	100138662	1	0.217589	1	NA
16	83752	LONP2	48387407	48278211	1	0.217676	1	NA
7	9162	DGKI	137531609	137074385	3	0.217687	1	NA
11	80310	PDGFD	104035027	103777914	2	0.217765	1	NA
4	84162	KIAA1109	123283907	123091758	2	0.218002	1	NA
7	221981	THSD7A	11871824	11414170	3	0.218077	1	NA
14	400221	FLJ22447	62121431	62037314	1	0.218195	1	NA
15	3603	IL16	81605102	81489219	1	0.218495	1	NA
14	7443	VRK1	97347951	97263684	1	0.218538	1	NA
20	6789	STK4	43708594	43595120	1	0.218773	1	NA
11	440034	DKFZp686K1684	31908583	31838050	1	0.219008	1	NA
8	340419	RSPO2	109095566	108911545	2	0.219847	1	TSG, fusion
8	4603	MYBL1	67525175	67474414	1	0.219934	1	NA
15	283677	C15orf60	73852354	73735499	1	0.22011	1	NA
10	729195	RP11-49L2.2	19498642	19422755	1	0.220606	1	NA
5	100131280	LOC100131280	110382247	110319229	1	0.221049	1	NA
2	391475	DYTN	207583120	207516345	1	0.221552	1	NA
7	3082	HGF	81399452	81331444	1	0.221582	1	NA
8	4683	NBN	90996899	90945564	1	0.222122	1	TSG
4	201799	TMEM154	153601191	153547271	1	0.222272	1	NA
5	51617	HMP19	173536182	173472724	1	0.222407	1	NA
10	9317	PTER	16555736	16478967	1	0.222861	1	NA
4	7222	TRPC3	122854611	122800432	1	0.223211	1	NA
3	55799	CACNA2D3	55108584	54156693	5	0.223561	1	NA
7	646588	LOC646588	25702806	25634059	1	0.223699	1	NA
7	273	AMPH	38671020	38423305	2	0.223868	1	NA
11	196296	DCDC5	31149175	30886486	2	0.224679	1	NA
10	53904	MYO3A	26501465	26223002	2	0.224918	1	NA
15	11245	GPR176	40213093	40092931	1	0.225581	1	NA
14	57381	RHOJ	63758559	63671145	1	0.225704	1	NA
4	152586	LOC152586	141419501	141364529	1	0.226078	1	NA
2	100128203	LOC100128203	215562788	215494151	1	0.22697	1	NA
12	80184	CEP290	88535993	88442790	1	0.2272	1	NA
4	2823	GPM6A	176923648	176554088	3	0.227465	1	NA
4	140458	ASB5	177190275	177134828	1	0.22779	1	NA
5	22836	RHOBTB3	95132071	95066850	1	0.227823	1	NA
2	55022	PID1	230136057	229888689	2	0.228201	1	NA
1	4548	MTR	237063962	236958718	1	0.228423	1	NA
6	2099	ESR1	152424406	152128686	2	0.228448	1	oncogene, TSG, fusion
16	79068	FTO	54148381	53737875	2	0.229024	1	NA
1	127254	C1orf173	75139422	75033795	1	0.229151	1	NA
18	28316	CDH20	59222365	59157775	1	0.23013	1	NA
8	10656	KHDRBS3	136659849	136469716	2	0.230523	1	NA
3	83893	SPATA16	172859001	172607147	2	0.230678	1	NA
8	157695	C8orf42	495331	441646	1	0.231016	1	NA
5	23194	FBXL7	15939900	15500305	3	0.231979	1	NA
13	54602	NDFIP2	80128221	80055287	1	0.232157	1	NA
5	2241	FER	108523373	108083523	3	0.232231	1	NA
1	56776	FMN2	240638489	240254981	2	0.235166	1	NA
11	4361	MRE11A	94227040	94150466	1	0.235372	1	NA
16	114780	PKD1L2	81253975	81134484	1	0.235585	1	NA
1	100131616	LOC100131616	71132322	71023280	1	0.235611	1	NA
17	9423	NTN1	9147317	8924859	1	0.235759	1	NA
15	54822	TRPM7	50978994	50852490	1	0.235966	1	NA
8	138046	RALYL	85834079	85095453	5	0.236013	1	NA
11	79864	C11orf63	122830430	122753473	1	0.236398	1	NA
5	28965	SLC27A6	128369335	128301210	1	0.236662	1	NA
7	221806	VWDE	12443852	12370509	1	0.236732	1	NA
10	80013	FAM188A	15902519	15820175	1	0.236965	1	NA
6	1297	COL9A1	71012773	70925808	1	0.237355	1	NA
7	5244	ABCB4	87105019	87031361	1	0.237617	1	NA
18	84034	EMILIN2	2914090	2847028	1	0.237801	1	NA
16	1012	CDH13	83830201	82660578	4	0.238091	1	NA
11	26610	ELP4	31805329	31531297	2	0.23879	1	NA
2	2191	FAP	163100045	163027200	1	0.239076	1	NA
4	8633	UNC5C	96470162	96089689	3	0.240162	1	NA
4	643751	LOC643751	23729620	22728148	6	0.240804	1	NA
13	9358	ITGBL1	102368794	102104966	2	0.241064	1	NA
18	8170	SLC14A2	43263072	43194766	1	0.241632	1	NA
17	22843	PPM1E	57062537	56833232	1	0.242066	1	NA
6	1769	DNAH8	38998567	38690552	2	0.242214	1	NA
10	100129561	LOC100129561	67013949	66929225	1	0.242908	1	NA
4	11086	ADAM29	175899331	175839559	1	0.243206	1	NA
14	100128921	LOC100128921	34697555	34601948	1	0.244055	1	NA
3	6304	SATB1	18465340	18389434	1	0.244132	1	NA
1	10451	VAV3	108507545	108113782	2	0.244204	1	NA
15	91948	LOC91948	98417659	98285846	1	0.244552	1	NA
6	10048	RANBP9	13711796	13621730	1	0.24469	1	NA
5	729	C6	41213612	41142336	1	0.246139	1	NA
2	2335	FN1	216300791	216225177	1	0.246939	1	NA
1	100130099	LOC100130099	239056037	238940440	1	0.24786	1	NA
21	56894	AGPAT3	45407475	45285116	1	0.248063	1	NA
2	150962	PUS10	61245208	61169104	1	0.248322	1	NA
2	50940	PDE11A	178973066	178487977	3	0.248374	1	NA
14	23768	FLRT2	86094270	85996488	1	0.248853	1	NA
2	80856	KIAA1715	176867018	176790410	1	0.249741	1	NA
10	4255	MGMT	131565368	131265466	2	0.250145	1	TSG
1	64123	ELTD1	79472495	79355449	1	0.250542	1	NA
20	22981	NINL	25566153	25433337	1	0.251	1	NA
7	781	CACNA2D1	82073031	81579418	3	0.251144	1	NA
11	83700	JAM3	134021651	133938820	1	0.251962	1	NA
11	65084	TMEM135	87034572	86749065	2	0.253107	1	NA
12	23074	UHRF1BP1L	100536642	100430863	1	0.253622	1	NA
12	408186	OVOS	9726188	9620233	1	0.253986	1	NA
9	2731	GLDC	6645692	6532464	1	0.25442	1	NA
13	266722	HS6ST3	97491812	96743093	4	0.254831	1	NA
9	1955	MEGF9	123476612	123363091	1	0.254986	1	NA
5	1767	DNAH5	13944589	13692039	2	0.255534	1	NA
1	7799	PRDM2	14151575	14031350	1	0.25639	1	TSG
11	160140	C11orf65	108338258	108253727	1	0.256406	1	NA
6	222584	FAM83B	54806820	54711569	1	0.256797	1	NA
11	23086	EXPH5	108464360	108379676	1	0.256805	1	NA
15	399694	SHC4	49255641	49115934	1	0.257142	1	NA
3	2632	GBE1	81810950	81538851	2	0.257506	1	NA
4	2982	GUCY1A3	156651782	156587878	1	0.257647	1	NA
4	1909	EDNRA	148466105	148402125	1	0.25791	1	NA
4	55008	HERC6	89364249	89299891	1	0.259217	1	NA
13	341689	LOC341689	59105093	59021822	1	0.260383	1	NA
2	57679	ALS2	202645738	202565277	1	0.260507	1	NA
1	64388	GREM2	240775462	240652873	1	0.26071	1	NA
5	153768	PRELID2	145214899	145138582	1	0.261057	1	NA
7	93986	FOXP2	114331092	114055052	2	0.261226	1	NA
2	3676	ITGA4	182402474	182321619	1	0.261599	1	NA
2	580	BARD1	215674428	215593262	1	0.26246	1	TSG
8	286094	LOC286094	136308798	136246486	1	0.262806	1	NA
12	4753	NELL2	45270138	44902065	2	0.263535	1	NA
15	204219	LASS3	101084925	100940600	1	0.264411	1	NA
2	55120	FANCL	58468514	58386378	1	0.265139	1	NA
14	57718	PPP4R4	94746072	94640649	1	0.265471	1	NA
4	132864	CPEB2	15071774	15005522	1	0.26573	1	NA
3	9497	SLC4A7	27498245	27414214	1	0.266445	1	NA
4	9348	NDST3	119177023	118955500	2	0.267011	1	NA
7	2770	GNAI1	79848725	79764140	1	0.267699	1	NA
21	1826	DSCAM	42219039	41384343	3	0.268077	1	NA
11	120114	FAT3	92629636	92085262	3	0.268091	1
7	5137	PDE1C	32110991	31829247	2	0.268767	1	NA
8	644335	LOC644335	110794517	110729963	1	0.270851	1	NA
4	100129008	LOC100129008	117415608	117347795	1	0.271055	1	NA
10	118611	C10orf90	128210010	128113571	1	0.271494	1	NA
2	6323	SCN1A	166930149	166845670	1	0.27157	1	NA
16	124152	IQCK	19868861	19727778	1	0.271834	1	NA
2	729967	MORN2	39187839	39102810	1	0.273071	1	NA
10	196740	C10orf72	50323559	50226252	1	0.273569	1	NA
11	8898	MTMR2	95657272	95566046	1	0.273656	1	NA
1	255631	COL24A1	86622121	86194916	2	0.273734	1	NA
2	7273	TTN	179672150	179390716	2	0.273811	1	NA
14	54331	GNG2	52436518	52327050	1	0.274119	1	NA
9	11217	AKAP2	112934792	112810976	1	0.274618	1	NA
14	283547	LOC283547	39417441	39307103	1	0.275965	1	NA
5	10299	2006-03-01	10435491	10353828	1	0.276555	1	NA
7	404744	AAA1	34911194	34390034	3	0.276935	1	NA
12	374467	C12orf63	97159048	97041753	1	0.277027	1	NA
18	388458	LOC388458	4455674	3986480	3	0.278036	1	NA
3	25904	CNOT10	32815354	32726698	1	0.278852	1	NA
11	960	CD44	35253949	35160417	1	0.279505	1	NA
2	5746	PTH2R	209359231	209271556	1	0.280251	1	NA
3	391524	LOC391524	31497386	31408165	1	0.280353	1	NA
22	8224	SYN3	33402683	32908540	1	0.280402	1	NA
9	1306	COL15A1	101833068	101706138	1	0.280455	1	NA
3	80254	CEP63	134293855	134204575	1	0.280509	1	NA
1	200150	PLD5	242687998	242252272	2	0.281257	1	NA
9	1761	DMRT1	969090	841690	1	0.281331	1	NA
19	773	CACNA1A	13617274	13317256	1	0.281544	1	NA
7	9586	CREB5	28865511	28338940	3	0.282034	1	NA
5	2255	FGF10	44388784	44305097	1	0.282337	1	NA
19	23094	SIPA1L3	38699009	38397868	1	0.282434	1	NA
1	54823	C1orf26	185260913	185126192	1	0.282489	1	NA
10	114815	SORCS1	108924292	108333421	3	0.283124	1	NA
4	2247	FGF2	123819390	123747863	1	0.28357	1	NA
7	100128744	LOC100128744	136849233	136758461	1	0.284203	1	NA
5	5521	PPP2R2B	146461014	145969067	3	0.284493	1	NA
15	54839	LRRC49	71342436	71184987	1	0.284682	1	NA
9	203238	C9orf93	15971897	15553097	2	0.286076	1	NA
2	79677	SMC6	17935060	17845081	1	0.286445	1	NA
10	10659	CUGBP2	11378674	11047259	2	0.287321	1	NA
3	344758	GPR149	154147504	154055461	1	0.287804	1	NA
3	5352	PLOD2	145879282	145787227	1	0.287835	1	NA
5	56135	PCDHAC1	140391929	140306302	1	0.287836	1	NA
10	219621	C10orf107	63526101	63422719	1	0.287925	1	NA
2	130888	FBXO36	230877825	230787207	1	0.288153	1	NA
9	9568	GABBR2	101471479	101050366	2	0.288226	1	NA
1	7399	USH2A	216596738	215796236	3	0.289556	1	NA
6	7164	TPD52L1	125584644	125474879	1	0.289667	1	NA
9	4593	MUSK	113563278	113431139	1	0.290113	1	NA
6	5169	ENPP3	132068550	131958442	1	0.290426	1	NA
4	23142	DCUN1D4	52783003	52709276	1	0.290882	1	NA
8	100129861	LOC100129861	4930391	4860049	1	0.291216	1	NA
20	25943	C20orf194	3388255	3229948	1	0.291464	1	NA
6	8732	RNGTT	89673348	89319989	2	0.293112	1	NA
2	285172	FAM126B	201936392	201843787	1	0.29344	1	NA
10	221078	NSUN6	18940550	18834490	1	0.294164	1	NA
10	9044	BTAF1	93790082	93683736	1	0.294827	1	NA
14	114088	TRIM9	51562047	51441979	1	0.296303	1	NA
9	158219	TTC39B	15307244	15171561	1	0.296609	1	NA
14	9786	KIAA0586	59015549	58894710	1	0.29789	1	NA
21	104	ADARB1	46646474	46494515	1	0.298252	1	NA
7	441204	hCG_2009921	26534823	26438219	1	0.29942	1	NA
4	728339	LOC728339	190860993	190784614	1	0.299597	1	NA
3	6336	SCN10A	38835501	38738837	1	0.299839	1	NA
3	92369	SPSB4	140867453	140770743	1	0.299958	1	NA
7	29969	MDFIC	114659265	114562209	1	0.300585	1	NA
1	1378	CR1	207815110	207669473	1	0.301536	1	NA
11	100130460	LOC100130460	10432385	10329860	1	0.301868	1	NA
8	51105	PHF20L1	133861052	133787604	1	0.301909	1	NA
9	57653	KIAA1529	100139569	100000779	1	0.302256	1	NA
9	92949	ADAMTSL1	18910948	18474104	2	0.302826	1	NA
15	84529	C15orf41	37102447	36932806	1	0.303015	1	NA
1	23576	DDAH1	85930823	85784168	1	0.303287	1	NA
6	9590	AKAP12	151677909	151561509	1	0.304207	1	NA
1	10420	TESK2	45956840	45809555	1	0.304368	1	NA
7	4897	NRCAM	108096826	107788082	2	0.304385	1	NA
3	200844	C3orf67	59035715	58727737	2	0.305058	1	NA
8	54984	PINX1	10697299	10622884	1	0.305205	1	NA
1	4921	DDR2	162750255	162602228	1	0.305639	1	oncogene
18	80000	GREB1L	19102791	18822319	2	0.306565	1	NA
7	22853	LMTK2	97835601	97736197	1	0.30661	1	NA
12	341333	LOC341333	68536673	68404135	1	0.306884	1	NA
4	5602	MAPK10	87374283	86937632	3	0.306885	1	NA
18	7525	YES1	812327	721592	1	0.307506	1	NA
17	85464	SSH2	28257018	27952965	1	0.307658	1	NA
15	57099	AVEN	34331303	34158428	1	0.3078	1	NA
4	5981	RFC1	39367995	39289076	1	0.307844	1	NA
3	27255	CNTN6	1445278	1134629	2	0.308582	1	NA
12	6489	ST8SIA1	22487648	22353933	1	0.309138	1	NA
8	57623	ZFAT	135725281	135490031	2	0.309656	1	NA
10	92565	FANK1	127698161	127585108	1	0.310198	1	NA
2	5077	PAX3	223163700	223064607	1	0.31043	1	oncogene, fusion
5	4012	LNPEP	96365115	96271346	1	0.310461	1	NA
2	10010	TANK	162092682	161993466	1	0.310748	1	NA
1	9829	DNAJC6	65881552	65730430	1	0.310916	1	NA
18	125336	LOXHD1	44181626	44089530	1	0.311314	1	NA
3	6331	SCN5A	38691163	38589553	1	0.312496	1	NA
6	26575	RGS17	153452389	153332026	1	0.312749	1	NA
9	8777	MPDZ	13250365	13105703	1	0.312806	1	NA
11	341019	DCDC1	31391321	31284171	1	0.313098	1	NA
10	10006	ABI1	27149959	27035525	1	0.313321	1	TSG, fusion
18	374864	C18orf34	31020685	30517366	3	0.314069	1	NA
11	159989	CCDC67	93171636	93063883	1	0.314549	1	NA
5	64839	FBXL17	107717111	107195449	3	0.314736	1	NA
12	29951	PDZRN4	41968392	41831541	1	0.315107	1	NA
13	387930	RPL13AP25	55014907	54910094	1	0.315923	1	NA
13	84056	KATNAL1	30881584	30776767	1	0.315932	1	NA
5	7903	ST8SIA4	100238970	100142904	1	0.316713	1	NA
13	55504	TNFRSF19	24250232	24144723	1	0.317646	1	NA
3	344905	ATP13A5	193096514	192992831	1	0.317733	1	NA
2	79054	TRPM8	234928166	234826043	1	0.318224	1	NA
1	2475	MTOR	11322566	11166592	1	0.319108	1	oncogene
10	3363	HTR7	92617671	92500575	1	0.319302	1	NA
16	92017	SNX29	12668146	12146055	2	0.319383	1	fusion
2	10213	PSMD14	162267926	162164940	1	0.320428	1	NA
7	349152	DPY19L2P2	102920752	102815720	1	0.320841	1	NA
12	8825	LIN7A	81331694	81191171	1	0.32203	1	NA
1	199899	LOC199899	63782895	63624760	1	0.322725	1	NA
3	131566	DCBLD2	98620533	98514814	1	0.322837	1	NA
14	57143	ADCK1	78400294	78266474	1	0.324079	1	NA
20	8455	ATRN	3631765	3451676	1	0.324316	1	NA
6	389421	LIN28B	105531206	105404923	1	0.325315	1	NA
17	9482	STX8	9479275	9153788	1	0.325407	1	NA
2	10203	CALCRL	188313021	188207846	1	0.325986	1	NA
1	9857	CEP350	180084015	179923908	1	0.326009	1	NA
7	25913	POT1	124570037	124462440	1	0.32723	1	TSG
1	51742	ARID4B	235491532	235330210	1	0.328025	1	NA
17	162282	ANKFN1	54560007	54230836	1	0.328412	1	NA
8	1015	CDH17	95220810	95139390	1	0.328623	1	oncogene
8	169355	IDO2	39873910	39792474	1	0.328676	1	NA
12	120892	LRRK2	40763087	40618814	1	0.329029	1	NA
2	547	KIF1A	241759624	241653184	1	0.329177	1	NA
3	54762	GRAMD1C	113666021	113557677	1	0.329362	1	NA
4	55016	2001-03-01	164534776	164449049	1	0.329473	1	NA
10	7414	VCL	75879918	75757872	1	0.330285	1	NA
2	79582	SPAG16	215275225	214149116	5	0.330414	1	NA
7	23333	DPY19L1	35077653	34968493	1	0.331094	1	NA
3	25827	FBXL2	33428125	33318934	1	0.331454	1	NA
5	642987	TMEM232	110062389	109756200	2	0.331468	1	NA
12	9958	USP15	62799898	62654187	1	0.331694	1	NA
7	375612	LHFPL3	104549005	103969104	3	0.332541	1	NA
8	284	ANGPT1	108510254	108261710	2	0.332763	1	NA
3	79750	ZNF385D	21792816	21462647	2	0.33421	1	NA
6	221458	KIF6	39693181	39302876	2	0.334261	1	NA
4	2565	GABRG1	46126082	46037786	1	0.337457	1	NA
15	9915	ARNT2	80890278	80696692	1	0.337672	1	NA
11	2313	FLI1	128682311	128563989	1	0.339486	1	oncogene, fusion
2	286749	STON1-GTF2A1L	48906742	48796159	1	0.339523	1	NA
1	391183	LOC391183	242936446	242767884	1	0.339911	1	NA
2	56171	DNAH7	196933536	196602427	2	0.339912	1	NA
2	84083	ZRANB3	136288806	135957571	2	0.340078	1	NA
2	79828	METTL8	172290619	172179761	1	0.340204	1	NA
13	644623	RP11-64P12.3	52908484	52793663	1	0.34029	1	NA
21	4685	NCAM2	22911214	22370633	2	0.341124	1	NA
3	2257	FGF12	192445372	191859719	3	0.341742	1	NA
14	341883	LRRC9	60530080	60386867	1	0.342421	1	NA
5	6558	SLC12A2	127525380	127419483	1	0.342837	1	NA
2	200373	hCG_17324	120414237	120302045	1	0.343498	1	NA
1	23095	KIF1B	10441655	10270831	1	0.343582	1	NA
7	51678	MPP6	24727498	24613085	1	0.343917	1	NA
4	57484	RNF150	142054616	141786725	2	0.344001	1	NA
5	345571	LOC345571	105857631	105751274	1	0.344035	1	NA
11	10335	MRVI1	10715535	10594638	1	0.345424	1	NA
1	127255	LRRIQ3	74663871	74491699	1	0.345759	1	NA
15	100132798	LOC100132798	96870409	96670589	1	0.346409	1	NA
7	9844	ELMO1	37488511	36893961	3	0.346424	1	NA
8	23039	XPO7	21864096	21777180	1	0.346444	1	NA
18	56651	C18orf2	1359440	1254390	1	0.346534	1	NA
6	6098	ROS1	117747018	117609530	1	0.348474	1	oncogene, fusion
18	374860	ANKRD30B	14854028	14748239	1	0.348488	1	NA
7	5764	PTN	137028546	136912088	1	0.348843	1	NA
6	55023	PHIP	79787989	79650266	1	0.348951	1	NA
9	53358	SHC3	91793682	91628060	1	0.34918	1	NA
2	100128590	LOC100128590	40482962	40144774	2	0.349202	1	NA
5	324	APC	112181936	112073584	1	0.349204	1	TSG
3	23007	PLCH1	155314167	155197671	1	0.349227	1	NA
4	9693	RAPGEF2	160281302	160188998	1	0.349726	1	NA
11	79827	ASAM	123066007	122943020	1	0.350204	1	NA
3	100128149	LOC100128149	127057202	126940032	1	0.350843	1	NA
2	11036	GTF2A1L	48960287	48844948	1	0.351204	1	NA
5	2890	GRIA1	153191161	152870306	2	0.351915	1	NA
12	8411	EEA1	93323107	93166285	1	0.351931	1	NA
2	23301	EHBP1	63273622	62933134	2	0.352211	1	NA
2	7447	VSNL1	17837706	17721807	1	0.352565	1	NA
10	5592	PRKG1	54055274	52750945	5	0.352671	1	NA
10	196051	PPAPDC1A	122349367	122216466	1	0.353755	1	NA
6	100129761	LOC100129761	12002167	11861850	1	0.354194	1	NA
2	6335	SCN9A	167168314	167051695	1	0.354312	1	NA
2	2066	ERBB4	213403352	212240442	5	0.354341	1	oncogene, TSG
13	255967	PAN3	28869472	28748417	1	0.355029	1	NA
1	647135	SRGAP2P2	144094424	143916180	1	0.355479	1	NA
6	389405	RP11-307F22.3	64881825	64471864	2	0.355879	1	NA
10	23232	TBC1D12	96296089	96162186	1	0.35588	1	NA
8	114	ADCY8	132054672	131792547	2	0.356131	1	NA
1	257044	C1orf101	244803662	244624690	1	0.356635	1	NA
11	57453	DSCAML1	117667976	117298489	2	0.35712	1	NA
7	221895	JAZF1	28220437	27870192	2	0.358395	1	fusion
12	4659	PPP1R12A	80328711	80168186	1	0.358538	1	NA
5	55814	BDP1	70863649	70751442	1	0.359077	1	NA
5	441061	2011-03-01	16179897	16067474	1	0.359626	1	NA
14	145508	C14orf145	81405884	80962824	2	0.361545	1	NA
9	158326	FREM1	14910234	14737150	1	0.361661	1	NA
15	8924	HERC2	28567295	28356186	1	0.361941	1	NA
3	2917	GRM7	7783217	6902927	4	0.362364	1	NA
3	27032	ATP2C1	130735556	130613434	1	0.362593	1	NA
3	6538	SLC6A11	10980146	10857917	1	0.362844	1	NA
3	10217	CTDSPL	38025960	37903669	1	0.36299	1	NA
4	3600	IL15	142654612	142557754	1	0.36339	1	NA
3	57514	CDGAP	119136564	119013220	1	0.36546	1	NA
8	3084	NRG1	32622073	31497268	6	0.366003	1	TSG, fusion
8	7038	TG	134147143	133879205	2	0.366044	1	NA
8	84955	NUDCD1	110346315	110253148	1	0.366138	1	NA
6	10345	TRDN	123957942	123537483	2	0.367322	1	NA
3	3693	ITGB5	124606144	124481795	1	0.367808	1	NA
3	339896	GADL1	30892337	30767692	1	0.368498	1	NA
13	259232	NALCN	102068813	101706130	2	0.36907	1	NA
9	441389	FLJ35282	22824206	22646205	1	0.369754	1	NA
3	66000	TMEM108	133115058	132757253	2	0.369984	1	NA
5	79772	MCTP1	94620279	94043201	3	0.371133	1	NA
4	10563	CXCL13	78532986	78432907	1	0.372882	1	NA
7	55610	CCDC132	92988338	92861653	1	0.372927	1	NA
7	392636	TMEM195	15601640	15239943	2	0.373044	1	NA
20	84181	CHD6	40247133	40031170	1	0.375158	1	NA
15	4644	MYO5A	52821247	52599478	1	0.37627	1	fusion
8	401478	FLJ45872	139095788	138821687	2	0.376489	1	NA
1	23266	LPHN2	82458107	82266082	1	0.377008	1	NA
12	338811	FAM19A2	62586551	62102040	2	0.378209	1	NA
3	8997	KALRN	124440036	123813585	3	0.380526	1	NA
1	118427	OLFM3	102462548	102268130	1	0.380672	1	NA
4	57728	WDR19	39287430	39184024	1	0.382537	1	NA
7	83698	CALN1	71877360	71244476	3	0.38257	1	NA
8	137868	SGCZ	15095792	13947373	6	0.383889	1	NA
4	50859	SPOCK3	168155741	167654535	3	0.384098	1	NA
18	81832	NETO1	70534810	70414787	1	0.385012	1	NA
5	4724	NDUFS4	52979168	52856485	1	0.385159	1	NA
6	9892	SNAP91	84418776	84262613	1	0.385323	1	NA
1	256435	ST6GALNAC3	77096632	76540404	2	0.385745	1	NA
15	2562	GABRB3	27018927	26788693	1	0.38742	1	NA
14	5529	PPP2R5E	64010079	63841355	1	0.38977	1	NA
3	100130204	LOC100130204	75134282	75000269	1	0.389948	1	NA
2	151254	ALS2CR11	202483901	202352148	1	0.389954	1	NA
9	286205	SCAI	127905775	127715067	1	0.390199	1	NA
2	151242	PPP1R1C	182982419	182850551	1	0.390217	1	NA
3	11343	MGLL	127542051	127407909	1	0.390238	1	NA
9	55755	CDK5RAP2	123342437	123151147	1	0.39112	1	NA
6	9444	QKI	163994896	163835675	1	0.391155	1	oncogene, TSG
2	9839	ZEB2	145277916	145145583	1	0.39128	1	NA
21	54084	C21orf29	46131495	45917775	1	0.392528	1	NA
9	81704	DOCK8	465255	273048	1	0.392567	1	NA
8	79815	NIPAL2	99306621	99204387	1	0.393657	1	NA
4	80333	KCNIP4	21950374	20730239	6	0.395048	1	NA
5	91522	COL23A1	178017556	177664619	2	0.395814	1	NA
2	130507	UBR3	170940637	170806302	1	0.395835	1	NA
4	57205	ATP10D	47595503	47487410	1	0.395888	1	NA
10	26091	HERC4	69835103	69681656	1	0.395955	1	NA
15	2200	FBN1	48937918	48700505	1	0.39672	1	NA
8	23639	LRRC6	133687813	133584447	1	0.397008	1	NA
11	2620	GAS2	22834547	22689654	1	0.398255	1	NA
16	55567	DNAH3	21170762	20944476	1	0.398928	1	NA
11	54765	TRIM44	35829775	35684353	1	0.39937	1	NA
5	84059	GPR98	90460033	89854617	3	0.399668	1	NA
2	23233	EXOC6B	73053177	72406444	3	0.402161	1	NA
5	56136	PCDHA13	140391929	140261854	1	0.402922	1	NA
2	440867	FLJ16124	66311772	65663845	3	0.403281	1	NA
8	4325	MMP16	89339717	89049460	2	0.403514	1	NA
1	23418	CRB1	197447585	197237408	1	0.404273	1	NA
5	1004	CDH6	31325237	31193796	1	0.406148	1	NA
3	54464	XRN1	142166853	142025449	1	0.406356	1	NA
6	26230	TIAM2	155578857	155411423	1	0.406548	1	NA
10	58504	ARHGAP22	49813138	49654079	1	0.406996	1	NA
3	131096	KCNH8	19577135	19190017	2	0.40706	1	NA
3	7325	UBE2E2	23632070	23244808	2	0.40724	1	NA
10	221061	FAM171A1	15413058	15253642	1	0.407691	1	NA
8	5108	PCM1	17887457	17780366	1	0.407904	1	fusion
8	4017	LOXL2	23261722	23154410	1	0.408544	1	NA
10	54805	CNNM2	104838241	104678114	1	0.409074	1	NA
9	1620	DBC1	122131739	121928908	1	0.409088	1	NA
20	116154	PHACTR3	58422766	58179603	1	0.411158	1	NA
14	89874	SLC25A21	37641865	37149078	2	0.41152	1	NA
6	4646	MYO6	76629254	76458909	1	0.41191	1	NA
2	26122	EPC2	149545136	149402568	1	0.414213	1	NA
2	100131409	LOC100131409	145568842	145425384	1	0.416166	1	NA
11	51773	RSF1	77531880	77377274	1	0.418409	1	NA
4	10886	NPFFR2	73013778	72897521	1	0.418457	1	NA
4	5593	PRKG2	82126215	82009837	1	0.418785	1	NA
5	56137	PCDHA12	140391929	140254931	1	0.419094	1	NA
8	8667	EIF3H	117768062	117657055	1	0.419147	1	NA
12	80070	ADAMTS20	43945724	43748012	1	0.421281	1	NA
7	23161	SNX13	17980131	17831656	1	0.421316	1	NA
2	8540	AGPS	178404165	178257485	1	0.423182	1	NA
3	11342	RNF13	149679926	149530475	1	0.423721	1	NA
8	6482	ST3GAL1	134584162	134471130	1	0.424877	1	NA
6	2045	EPHA7	94129272	93951139	1	0.426019	1
4	1363	CPE	166419476	166300088	1	0.426888	1	NA
9	79987	SVEP1	113342160	113127528	1	0.426914	1	NA
11	26011	ODZ4	78523185	78364328	1	0.427017	1	NA
5	5019	OXCT1	41870791	41730167	1	0.427388	1	NA
18	6925	TCF4	53255860	52889562	2	0.427754	1	NA
3	285386	TPRG1	189041270	188889763	1	0.428075	1	NA
9	79937	CNTNAP3	39288300	39072764	1	0.428257	1	NA
5	6586	SLIT3	168727976	168093279	3	0.428753	1	NA
3	348808	NCRNA00119	132593053	132441186	1	0.428834	1	NA
4	51705	EMCN	101439179	101318981	1	0.429049	1	NA
3	10777	ARPP-21	35835988	35683849	1	0.429407	1	NA
20	5126	PCSK2	17465223	17207631	1	0.429412	1	NA
2	6869	TACR1	75426273	75276230	1	0.430415	1	NA
8	100129096	LOC100129096	70043265	69928211	1	0.430542	1	NA
4	51176	LEF1	109089578	108968701	1	0.430854	1	oncogene, TSG
9	153090	DAB2IP	124547809	124329399	1	0.432506	1	NA
1	200162	SPAG17	118727834	118496288	1	0.434847	1	NA
1	3776	KCNK2	215410436	215178885	1	0.434854	1	NA
5	56138	PCDHA11	140391929	140247831	1	0.435224	1	NA
8	148	ADRA1A	26722922	26605667	1	0.436645	1	NA
4	166752	FREM3	144621828	144498455	1	0.437442	1	NA
7	1607	DGKB	14880888	14187245	3	0.438784	1	NA
8	6383	SDC2	97624037	97505882	1	0.439122	1	NA
6	27145	FILIP1	76203496	76017800	1	0.439396	1	NA
7	100128317	LOC100128317	81259953	81102005	1	0.441173	1	NA
4	60592	SCOC	141303704	141178440	1	0.442382	1	NA
12	84216	TMEM117	44783541	44229962	2	0.442793	1	NA
6	79632	FAM184A	119470358	119280995	1	0.44577	1	NA
9	4920	ROR2	94712444	94484884	1	0.445827	1	NA
3	23395	LARS2	45590328	45430075	1	0.446235	1	NA
1	4660	PPP1R12B	202557697	202317836	1	0.446316	1	NA
6	442213	C6orf138	48036425	47846039	1	0.447535	1	NA
7	393076	tcag7.1213	156058961	155897113	1	0.449149	1	NA
13	1602	DACH1	72441330	72012098	2	0.450559	1	NA
2	151126	ZNF385B	180726067	180306709	2	0.45168	1	NA
1	10806	SDCCAG8	243663393	243419320	1	0.452037	1	NA
4	4126	MANBA	103682151	103552643	1	0.453311	1	NA
3	2317	FLNB	58157978	57994127	1	0.453538	1	NA
4	100133261	LOC100133261	165647858	165517840	1	0.45461	1	NA
4	59350	RXFP1	159573263	159443047	1	0.455114	1	NA
4	6870	TACR3	104640973	104510625	1	0.455449	1	NA
10	6585	SLIT1	98945663	98760611	1	0.455564	1	NA
8	57094	CPA6	68658580	68334408	2	0.458302	1	NA
8	157376	C8orf78	125183763	125058314	1	0.458798	1	NA
10	55130	ARMC4	28287977	28101097	1	0.458826	1	NA
18	23136	EPB41L3	5543986	5392388	1	0.458909	1	NA
9	84186	ZCCHC7	37358146	37120469	1	0.460193	1	NA
8	169044	COL22A1	139926236	139600478	2	0.460793	1	NA
2	8942	KYNU	143799885	143635195	1	0.460876	1	NA
5	56139	PCDHA10	140391929	140235634	1	0.461897	1	NA
18	8736	MYOM1	3220106	3066805	1	0.462633	1	NA
15	196951	C15orf33	49913118	49620590	1	0.463593	1	NA
10	54462	FAM190B	86278276	86088410	1	0.464113	1	NA
20	23236	PLCB1	8865547	8113296	2	0.465459	1	NA
18	57536	KIAA1328	34805288	34409080	2	0.467426	1	NA
11	57689	LRRC4C	40315664	40135753	1	0.46781	1	NA
2	9874	TLK1	172016960	171848568	1	0.468314	1	NA
4	55589	BMP2K	79833341	79697532	1	0.469145	1	NA
9	774	CACNA1B	141016628	140772241	1	0.469515	1	NA
16	85445	CNTNAP4	76593135	76311176	1	0.469786	1	NA
4	23284	LPHN3	62938168	62362839	3	0.469926	1	NA
7	57639	CCDC146	76924521	76751934	1	0.470529	1	NA
6	23097	CDC2L6	111136412	110931181	1	0.472528	1	NA
7	168507	PKD1L1	47988037	47814290	1	0.472788	1	NA
5	441094	FLJ42709	92907017	92745068	1	0.473831	1	NA
10	83860	TAF3	8056714	7860673	1	0.474884	1	NA
13	5925	RB1	49056026	48877883	1	0.47561	1	TSG
5	4208	MEF2C	88179024	88016166	1	0.475725	1	NA
12	6857	SYT1	79844843	79611283	1	0.475962	1	NA
1	64326	RFWD2	176176370	175913967	1	0.476253	1	NA
6	4988	OPRM1	154568001	154360443	1	0.476342	1	NA
14	23034	SAMD4A	55255845	55034637	1	0.47676	1	NA
6	55770	EXOC2	693109	485138	1	0.477016	1	NA
5	5066	PAM	102365417	102201527	1	0.477867	1	NA
5	9752	PCDHA9	140391929	140227357	1	0.479277	1	NA
7	340267	COL28A1	7575460	7398244	1	0.479487	1	NA
6	401237	FLJ22536	22195361	21666681	2	0.479624	1	NA
4	2555	GABRA2	46391945	46251706	1	0.480002	1	NA
4	285555	C4orf37	99064391	98480035	3	0.480023	1	NA
14	8110	DPF3	73360809	73136660	1	0.481251	1	NA
20	57144	PAK7	9819522	9518037	1	0.481556	1	NA
4	100129957	LOC100129957	176211942	176068141	1	0.48857	1	NA
15	3480	IGF1R	99507759	99192761	1	0.48869	1	NA
20	26074	C20orf26	20341346	20033196	1	0.489049	1	NA
3	5523	PPP2R3A	135866733	135684567	1	0.489245	1	NA
6	114792	KLHL32	97588630	97372496	1	0.490162	1	NA
17	201134	CCDC46	64187973	63631658	1	0.490216	1	NA
11	23201	FAM168A	73309228	73117028	1	0.490268	1	NA
11	493860	CCDC73	32816187	32623626	1	0.490913	1	NA
6	79747	C6orf103	147136598	146919922	1	0.491023	1	NA
9	50514	2001-12-01	118164923	117904097	1	0.491682	1	NA
5	56140	PCDHA8	140391929	140220907	1	0.492432	1	NA
21	3763	KCNJ6	39288696	38996785	1	0.494073	1	NA
4	132884	EVC2	5710294	5564150	1	0.49413	1	NA
2	5334	PLCL1	199013048	198831300	1	0.494306	1	NA
18	80816	ASXL3	31327399	31158541	1	0.49549	1	NA
2	79781	IQCA1	237416092	237232794	1	0.497239	1	NA
6	8464	SUPT3H	45345670	44796469	2	0.49953	1	NA
5	108	ADCY2	7830194	7396343	2	0.499632	1	NA
2	100128061	LOC100128061	159281818	159097057	1	0.499991	1	NA
6	860	RUNX2	45518819	45296054	1	0.500598	1	NA
6	9749	PHACTR2	144152322	143929317	1	0.500972	1	NA
4	79071	ELOVL6	111119771	110970543	1	0.501355	1	NA
3	57337	SENP7	101232085	101043117	1	0.501905	1	NA
2	22848	AAK1	69870977	69685127	1	0.502031	1	NA
4	27146	FAM184B	17783676	17633696	1	0.503101	1	NA
7	673	BRAF	140624564	140434282	1	0.503966	1	oncogene, fusion
12	144402	CPNE8	39299420	39046002	1	0.504002	1	NA
9	25769	SLC24A2	19786926	19515978	1	0.504868	1	NA
7	6916	TBXAS1	139720002	139528952	1	0.505368	1	NA
5	1657	DMXL1	118584822	118407084	1	0.505776	1	NA
7	800	CALD1	134655474	134464171	1	0.505829	1	NA
5	56141	PCDHA7	140391929	140213969	1	0.506211	1	NA
8	55824	PAG1	82024303	81880045	1	0.506415	1	NA
11	65975	STK33	8615503	8413418	1	0.507644	1	NA
21	54073	C21orf41	31003071	30699450	1	0.507757	1	NA
2	51057	WDPCP	63815851	63348518	2	0.507772	1	NA
2	98	ACYP2	54532437	54342410	1	0.509776	1	NA
7	3751	KCND2	120390387	119913722	2	0.510724	1	NA
6	7402	UTRN	145174170	144612873	2	0.511032	1	NA
9	4300	MLLT3	20622514	20344968	1	0.51328	1	fusion
5	1794	DOCK2	169510381	169064293	2	0.514317	1	NA
13	341640	FREM2	39461268	39261173	1	0.51574	1	NA
5	56142	PCDHA6	140391929	140207650	1	0.518436	1	NA
3	151647	FAM19A4	68981711	68780917	1	0.523174	1	NA
18	220164	DOK6	67509393	67068291	2	0.523784	1	NA
7	378805	FLJ43663	130798434	130596872	1	0.524172	1	NA
8	157855	KCNU1	36793643	36641842	1	0.524314	1	NA
10	6251	RSU1	16859453	16632615	1	0.52546	1	NA
13	1284	COL4A2	111165374	110959631	1	0.525559	1	NA
6	594	BCKDHB	81055987	80816364	1	0.526179	1	NA
5	83989	FAM172A	93410465	92953775	2	0.526806	1	NA
5	25836	NIPBL	37065921	36876985	1	0.527251	1	NA
5	56143	PCDHA5	140391929	140201361	1	0.530302	1	NA
2	80309	SPHKAP	229046342	228844675	1	0.530731	1	NA
12	5800	PTPRO	15750335	15475487	1	0.532585	1	NA
11	143425	SYT9	7490273	7273181	1	0.5329	1	NA
6	253769	WDR27	170102159	169857307	1	0.533844	1	NA
1	80003	PCNXL2	233431459	233119882	1	0.53607	1	NA
9	54886	RP11-35N6.1	104087417	103791031	1	0.536521	1	NA
7	5243	ABCB1	87342564	87132948	1	0.538094	1	NA
5	4163	MCC	112824527	112357796	2	0.538432	1	NA
3	131034	CPNE4	131753844	131253572	2	0.538722	1	NA
4	9079	LDB2	16900327	16503164	2	0.538965	1	NA
2	26154	ABCA12	216003151	215796266	1	0.539831	1	NA
4	100131674	LOC100131674	29472050	29305555	1	0.539946	1	NA
8	51366	UBR5	103424495	103265569	1	0.540625	1	oncogene
14	9628	RGS6	73033238	72399786	2	0.54098	1	NA
12	83857	TMTC1	29937692	29653757	1	0.544204	1	NA
11	26297	SERGEF	18034637	17809595	1	0.545751	1	NA
15	170691	ADAMTS17	100882183	100511643	1	0.545823	1	NA
18	91133	L3MBTL4	6414910	5954705	2	0.546522	1	NA
11	2915	GRM5	88781190	88240978	2	0.547357	1	NA
6	5570	PKIB	123047518	122793062	1	0.547603	1	NA
14	253959	RALGAPA1	36278432	36007558	1	0.547661	1	NA
8	81796	SLCO5A1	70747208	70584575	1	0.54889	1	NA
4	55296	TBC1D19	26756917	26585546	1	0.550293	1	NA
7	1804	DPP6	154264000	153749777	2	0.551235	1	NA
4	171024	SYNPO2	119982400	119809996	1	0.552455	1	NA
12	57460	PPM1H	63328665	63037762	1	0.552917	1	NA
9	114299	PALM2	112713756	112403072	1	0.553418	1	NA
7	5649	RELN	103629962	103112237	2	0.554889	1	NA
5	56144	PCDHA4	140391929	140186672	1	0.556893	1	NA
6	285780	RP3-398D13.1	6622928	6360824	1	0.558269	1	NA
2	5775	PTPN4	120735037	120517207	1	0.558352	1	NA
10	57713	SFMBT2	7453450	7204249	1	0.559111	1	NA
3	23122	CLASP2	33759848	33537737	1	0.559248	1	NA
8	64168	NECAB1	91971630	91803778	1	0.560274	1	NA
15	57188	ADAMTSL3	84708594	84322838	1	0.560334	1	NA
2	5937	RBMS1	161350305	161130512	1	0.561594	1	NA
8	93035	PKHD1L1	110543500	110374706	1	0.562298	1	NA
4	116984	ARAP2	36245979	36067622	1	0.564714	1	NA
5	56145	PCDHA3	140391929	140180783	1	0.567127	1	NA
4	729830	FAM160A1	152583906	152403761	1	0.56833	1	NA
2	7840	ALMS1	73837046	73612886	1	0.568721	1	NA
12	50515	CHST11	105151883	104846484	1	0.570516	1	oncogene, fusion
8	9312	KCNB2	73850584	73449626	2	0.57063	1	NA
2	200403	VWA3B	98929410	98703595	1	0.571392	1	NA
13	10464	PIBF1	73590592	73356230	1	0.572345	1	NA
3	440970	LOC440970	84918722	84687562	1	0.573724	1	NA
6	5071	PARK2	163148803	161769671	4	0.574749	1	NA
6	3908	LAMA2	129837711	129204286	2	0.575908	1	NA
5	56146	PCDHA2	140391929	140174444	1	0.577879	1	NA
8	64798	DEPDC6	121062758	120885965	1	0.579114	1	NA
17	54828	BCAS3	59470199	58755172	1	0.579723	1	NA
10	10579	TACC2	124014057	123748689	1	0.581946	1	NA
3	51555	PEX5L	179754517	179518050	1	0.581993	1	NA
3	79674	VEPH1	157217343	156978698	1	0.585339	1	NA
2	4036	LRP2	170219122	169983619	1	0.586698	1	NA
2	84168	ANTXR1	69476302	69240489	1	0.587179	1	NA
3	23024	PDZRN3	73674072	73431652	1	0.591077	1	NA
5	56117	PCDHA@	140391929	140165876	1	0.591989	1	NA
5	56147	PCDHA1	140391929	140165876	1	0.591989	1	NA
4	442117	GALNTL6	173962710	172734654	5	0.593682	1	NA
6	2070	EYA4	133852665	133562495	1	0.595303	1	NA
3	152404	IGSF11	118864898	118619477	1	0.595581	1	NA
8	79776	ZFHX4	77779521	77593515	1	0.597684	1	NA
13	55757	UGGT2	96705637	96453834	1	0.59857	1	NA
4	653794	LOC653794	165844973	165649182	1	0.598719	1	NA
12	23426	GRIP1	67072753	66742799	1	0.598766	1	NA
8	114786	XKR4	56438714	56015017	2	0.600483	1	NA
5	9509	ADAMTS2	178772329	178540850	1	0.60068	1	NA
5	6695	SPOCK1	136835018	136310987	2	0.600919	1	NA
12	114795	TMEM132B	126143589	125811162	1	0.601506	1	NA
9	4915	NTRK2	87638505	87283466	1	0.602024	1	NA
2	400954	EML6	55197931	54952155	1	0.602333	1	NA
4	55351	STK32B	5502725	5053527	2	0.605396	1	NA
8	203062	TSNARE1	143484539	143293441	1	0.607595	1	NA
1	9462	RASAL2	178443558	178063630	1	0.608054	1	NA
7	83943	IMMP2L	111202347	110303110	3	0.610103	1	NA
12	121551	BTBD11	108053419	107712197	1	0.611101	1	NA
2	57624	KIAA1486	226518734	226265602	1	0.613163	1	NA
8	23213	SULF1	70573147	70378873	1	0.613652	1	NA
16	54768	HYDIN	71264569	70841289	1	0.614504	1	NA
4	57495	KIAA1239	37451087	37246690	1	0.614514	1	NA
7	441250	TYW1B	72298671	72039479	1	0.615272	1	NA
9	54875	CNTLN	17503917	17135038	1	0.616082	1	NA
7	64409	WBSCR17	71178583	70597789	2	0.61705	1	NA
7	222235	FBXL13	102715015	102453680	1	0.618301	1	NA
4	56034	PDGFC	157892546	157682764	1	0.62408	1	NA
10	22891	ZNF365	64431771	64133916	1	0.624325	1	NA
2	785	CACNB4	152955544	152694136	1	0.624997	1	NA
8	114788	CSMD3	114449242	113235157	5	0.626169	1	TSG
8	9420	CYP7B1	65711348	65508692	1	0.629194	1	NA
3	389174	LOC389174	168237409	167967312	1	0.63079	1	NA
1	204962	SLC44A5	76076771	75672280	1	0.631101	1	NA
4	56606	SLC2A9	10041872	9827848	1	0.631448	1	NA
10	8029	CUBN	17171816	16865965	1	0.634081	1	NA
1	59269	HIVEP3	42384195	41975684	1	0.634742	1	NA
8	9228	DLGAP2	1656642	1449569	1	0.637132	1	NA
9	445815	PALM2-AKAP2	112934792	112542577	1	0.638674	1	NA
5	64097	EPB41L4A	111755010	111498315	1	0.638706	1	NA
1	27185	DISC1	232177018	231762561	1	0.640062	1	NA
11	143872	FLJ32810	100849784	100558410	1	0.640108	1	NA
14	728755	LOC728755	28142421	27791032	1	0.64282	1	NA
5	2561	GABRB2	160975130	160715436	1	0.642981	1	NA
3	6092	ROBO2	77696661	77089294	2	0.643448	1	TSG
6	5558	PRIM2	57513376	57182422	1	0.643665	1	NA
3	8801	SUCLG2	67705038	67425143	1	0.643906	1	NA
5	814	CAMK4	110820749	110560082	1	0.644357	1	NA
8	444	ASPH	62627006	62415820	1	0.64437	1	NA
10	79741	C10orf68	33171792	32856651	1	0.645098	1	NA
10	80114	BICC1	60588845	60272904	1	0.646031	1	NA
1	10207	INADL	62629592	62208149	1	0.646214	1	NA
2	55619	DOCK10	225907330	225629807	1	0.647011	1	NA
3	56987	BBX	107524709	107241790	1	0.647859	1	NA
8	157807	CLVS1	62414204	62200550	1	0.648644	1	NA
18	400645	FLJ45994	25175128	24916343	1	0.649756	1	NA
7	9723	SEMA3E	83278324	82993222	1	0.650339	1	NA
12	89795	NAV3	78606790	78225069	1	0.652395	1	NA
5	115827	RAB3C	58147406	57878939	1	0.655198	1	NA
18	147372	CCBE1	57364590	57101144	1	0.656323	1	NA
3	152330	CNTN4	3099645	2142247	3	0.656384	1	NA
2	130940	CCDC148	159313214	159028478	1	0.656442	1	NA
12	5288	PIK3C2G	18801350	18414474	1	0.657327	1	NA
6	27115	PDE7B	136516709	136172834	1	0.657749	1	NA
7	221935	SDK1	4308632	3341080	3	0.658642	1	NA
4	285500	LOC285500	178598274	178366139	1	0.661316	1	NA
9	23081	KDM4C	7175648	6757654	1	0.662092	1	NA
18	83539	CHST9	24765281	24495614	1	0.664897	1	NA
7	54927	CHCHD3	132766833	132469623	1	0.665613	1	NA
5	7518	XRCC4	82649579	82373317	1	0.665703	1	NA
14	57578	KIAA1409	94173689	93799565	1	0.665876	1	NA
8	7991	TUSC3	15621995	15397730	1	0.666443	1	NA
7	58508	MLL3	152133090	151832010	1	0.670354	1	NA
2	730100	LOC730100	51555575	51259745	1	0.670458	1	NA
5	2201	FBN2	127873735	127593601	1	0.670801	1	NA
13	51761	ATP8A2	26595420	25946209	2	0.671074	1	NA
11	4684	NCAM1	113149158	112831995	1	0.671267	1	NA
8	286183	NKAIN3	63903628	63161501	3	0.671691	1	NA
3	339862	LOC339862	18310408	18004071	1	0.677025	1	NA
3	10242	KCNMB2	178562217	178254224	1	0.678994	1	NA
2	51454	GULP1	189460653	189157390	1	0.679528	1	NA
7	79974	C7orf58	120937498	120628751	1	0.679548	1	NA
4	10699	CORIN	47840059	47596018	1	0.679622	1	NA
11	2900	GRIK4	120856969	120531028	1	0.681246	1	NA
1	23261	CAMTA1	7829764	6845384	2	0.683566	1	TSG, fusion
5	8546	AP3B1	77590528	77298150	1	0.686419	1	NA
12	2904	GRIN2B	14133052	13714144	1	0.686448	1	NA
3	151742	PPM1L	160788817	160473996	1	0.686986	1	NA
11	63982	ANO3	26684836	26353678	1	0.687034	1	NA
6	10973	ASCC3	101329224	100956608	1	0.687116	1	NA
3	776	CACNA1D	53845961	53529076	1	0.689362	1	oncogene
7	30010	NXPH1	8792593	8473585	1	0.691453	1	NA
7	51422	PRKAG2	151574316	151253200	1	0.693843	1	NA
10	288	ANK3	62149488	61788159	1	0.695152	1	NA
3	79858	NEK11	131069303	130745727	1	0.696943	1	NA
8	7373	COL14A1	121384273	121137352	1	0.70149	1	NA
16	51741	WWOX	79246564	78133551	2	0.704099	1	NA
4	285501	LOC285501	178911669	178649907	1	0.705054	1	NA
10	3778	KCNMA1	79397577	78629360	2	0.705487	1	NA
10	8038	ADAM12	128077065	127703425	1	0.707261	1	NA
11	374378	GALNTL4	11643552	11292423	1	0.708235	1	NA
4	84068	SLC10A7	147443085	147176177	1	0.712054	1	NA
4	57537	SORCS2	7744564	7194472	2	0.712922	1	NA
21	388815	C21orf34	17979542	17442842	1	0.715193	1	NA
8	7227	TRPS1	116681228	116420724	1	0.720712	1	NA
1	23254	RP1-21O18.1	15444544	14925213	1	0.722144	1	NA
11	79659	DYNC2H1	103350591	102980160	1	0.727362	1	NA
3	54986	ULK4	42003660	41288090	2	0.729235	1	NA
3	3708	ITPR1	4889286	4535034	1	0.7294	1	NA
2	79712	GTDC1	145052060	144703581	1	0.729572	1	NA
8	654463	FER1L6	125132302	124864227	1	0.730885	1	NA
5	23635	SSBP2	81047072	80715672	1	0.731422	1	NA
10	783	CACNB2	18830688	18429606	1	0.732552	1	NA
7	8701	DNAH11	21941457	21582833	1	0.733417	1	NA
2	129446	XIRP2	168116263	167759975	1	0.737387	1	NA
4	9508	ADAMTS3	73434516	73146687	1	0.738845	1	NA
8	6641	SNTB1	121824729	121550045	1	0.739462	1	NA
3	3680	ITGA9	37861281	37493813	1	0.742291	1	NA
2	55289	ACOXL	111851921	111490209	1	0.742682	1	NA
8	55790	CSGALNACT1	19540094	19261672	1	0.744192	1	NA
4	23001	WDFY3	85887544	85590695	1	0.749613	1	NA
10	57512	GPR158	25891158	25464290	1	0.754327	1	NA
2	129563	DIS3L2	233201908	232826293	1	0.755774	1	NA
6	6196	RPS6KA2	167275771	166822854	1	0.756504	1	NA
10	56243	KIAA1217	24836772	23983675	2	0.75814	1	NA
3	2272	FHIT	61237124	59735036	4	0.760109	1	TSG, fusion
8	10499	NCOA2	71316020	71024267	1	0.760372	1	oncogene, fusion
4	817	CAMK2D	114682728	114373572	1	0.763594	1	NA
6	114781	BTBD9	38607924	38136227	1	0.770375	1	NA
6	5314	PKHD1	51952423	51480145	1	0.770792	1	NA
18	26040	SETBP1	42644773	42281469	1	0.770954	1	oncogene, fusion
5	55100	WDR70	37752774	37379412	1	0.772645	1	NA
8	286046	XKR6	11058875	10753654	1	0.775681	1	NA
20	1002	CDH4	60512299	59827557	1	0.776108	1	NA
4	5530	PPP3CA	102268353	101944587	1	0.779182	1	NA
20	140733	MACROD2	16033842	13976146	3	0.779951	1	NA
3	10274	STAG1	136471245	136055999	1	0.783984	1	TSG
7	8379	MAD1L1	2272583	1855428	1	0.785217	1	NA
2	79823	C2orf34	44999729	44589103	1	0.785868	1	NA
18	643542	LOC643542	65566850	65182606	1	0.789652	1	NA
10	57118	CAMK1D	12871735	12391583	1	0.793878	1	NA
13	11278	KLF12	74708066	74260149	1	0.803081	1	NA
5	23105	FSTL4	132948223	132532152	1	0.808118	1	NA
7	154664	ABCA13	48687091	48237834	1	0.809225	1	NA
7	11281	POU6F2	39504390	39046408	1	0.815274	1	NA
4	9353	SLIT2	20620788	20255235	1	0.818327	1	NA
5	64901	RANBP17	170727019	170289022	1	0.824124	1	NA
5	6444	SGCD	156193061	155753767	1	0.825028	1	NA
13	23281	MTUS2	30080084	29598748	1	0.825609	1	NA
3	8618	CADPS	62861054	62384021	1	0.828074	1	NA
18	753	C18orf1	13652753	13218795	1	0.828171	1	NA
18	55628	ZNF407	72777628	72342919	1	0.828696	1	NA
7	9732	DOCK4	111846462	111366164	1	0.829888	1	NA
2	50802	IGK@	89630436	89156874	1	0.830957	1	NA
2	140469	MYO3B	171510991	171034655	1	0.83271	1	NA
8	51059	FAM135B	139509065	139142266	1	0.834141	1
4	285423	LOC285423	150736980	150351084	1	0.834793	1	NA
13	81624	DIAPH3	60738119	60239717	1	0.836102	1	NA
10	105	ADARB2	1779670	1228073	1	0.837123	1	NA
8	4482	MSRA	10286395	9911826	1	0.840342	1	NA
10	132	ADK	76469060	75910965	1	0.840575	1	NA
3	254827	NAALADL2	175523428	174577111	2	0.854959	1	NA
14	10243	GPHN	67648525	66974125	1	0.861774	1	fusion
4	5099	PCDH7	31148421	30722037	1	0.86326	1	NA
3	407738	FAM19A1	68594772	68053454	1	0.864433	1	NA
4	23022	PALLD	169849608	169418217	1	0.866422	1	NA
5	57451	ODZ2	167691162	167181941	1	0.867476	1	NA
5	9037	SEMA5A	9546233	9035138	1	0.86846	1	NA
4	56884	FSTL5	163085186	162305049	2	0.868889	1	NA
2	23040	MYT1L	2335045	1792885	1	0.86937	1	NA
11	338645	LUZP2	25104186	24518556	1	0.872067	1	NA
3	285195	SLC9A9	143567289	142984064	1	0.88389	1	NA
6	54901	CDKAL1	21231764	20534688	1	0.886476	1	NA
13	23026	MYO16	109860355	109248500	1	0.89153	1	NA
5	375449	MAST4	66463092	65892176	1	0.896298	1	NA
3	4026	LPP	188597441	187930721	1	0.914735	1	oncogene, fusion
3	9223	MAGI1	66024509	65339906	1	0.920193	1	NA
10	83938	C10orf11	78317130	77542519	1	0.921964	1	NA
3	1795	DOCK3	51421629	50712672	1	0.927069	1	NA
3	5793	PTPRG	62279698	61547245	1	0.933141	1	NA
8	619343	C8orf68	1263398	687651	1	0.940517	1	NA
3	26137	ZBTB20	114866127	114057517	1	0.949562	1	NA
8	83696	TRAPPC9	141468678	140742588	1	0.971585	1	NA
4	8821	INPP4B	143767604	142949181	1	0.978138	1	NA
7	5799	PTPRN2	158380418	157331755	1	0.979231	1	NA
16	2903	GRIN2A	10276611	9855422	0	1	1	TSG
6	10486	CAP2	17558023	17393736	0	1	1	NA
5	134553	C5orf24	134194788	134181370	0	1	1	NA
3	4154	MBNL1	152183569	151985829	0	1	1	NA
7	27241	BBS9	33645680	33169152	0	1	1	NA
2	151050	C2orf67	211036051	210885435	0	1	1	NA
6	23595	ORC3L	88377169	88299843	0	1	1	NA
2	54576	UGT1A8	234681945	234526291	0	1	1	NA
4	10427	SEC24B	110461615	110354971	0	1	1	NA
14	23224	SYNE2	64693167	64319683	0	1	1	NA
2	27347	STK39	169104105	168810530	0	1	1	NA
2	116987	AGAP1	237034127	236402736	0	1	1	NA
3	257068	PLCXD2	111565294	111393523	0	1	1	NA
14	6252	RTN1	60337557	60062694	0	1	1	NA
6	23070	FTSJD2	37449284	37401013	0	1	1	NA
18	64762	FAM59A	30050447	29847463	0	1	1	NA
1	473	RERE	8877699	8412464	0	1	1	NA
4	8470	SORBS2	186877522	186506598	0	1	1	NA
2	30818	KCNIP3	96051825	95963072	0	1	1	NA
8	55636	CHD7	61779465	61591339	0	1	1	NA
4	57732	ZFYVE28	2420369	2271325	0	1	1	NA
1	55966	AJAP1	4843851	4715105	0	1	1	NA
2	7498	XDH	31637611	31557188	0	1	1	NA
6	51167	CYB5R4	84670146	84569370	0	1	1	NA
5	5921	RASA1	86687733	86564151	0	1	1	NA
13	5095	PCCA	101182689	100741337	0	1	1	NA
11	84000	TMPRSS13	117800115	117771360	0	1	1	NA
3	7155	TOP2B	25705788	25639475	0	1	1	NA
1	8514	KCNAB2	6160523	6086380	0	1	1	NA
4	8671	SLC4A4	72437799	72053003	0	1	1	NA
1	9967	THRAP3	36770157	36690047	0	1	1	fusion
7	10643	IGF2BP3	23509995	23349828	0	1	1	NA
2	11069	RAPGEF4	173917621	173600525	0	1	1	NA
5	23286	WWC1	167896764	167719092	0	1	1	NA
5	26999	CYFIP2	156822606	156693091	0	1	1	NA
4	57630	SH3RF1	170192249	170015407	0	1	1	NA
2	84281	C2orf88	191068210	191002486	0	1	1	NA
12	160518	DENND5B	31743952	31535157	0	1	1	NA
6	246269	LACE1	108844258	108616098	0	1	1	NA
2	285025	CCDC141	179749678	179700492	0	1	1	NA
7	816	CAMK2B	44365224	44258891	0	1	1	NA
2	55660	PRPF40A	153573975	153508107	0	1	1	NA
11	54827	FAM55D	114466484	114441313	0	1	1	NA
11	100128069	LOC100128069	71118818	71093647	0	1	1	NA
4	27236	ARFIP1	153833064	153701112	0	1	1	NA
10	54777	C10orf92	134671236	134621896	0	1	1	NA
16	80205	CHD9	53361414	53088945	0	1	1	NA
11	24145	PANX1	93915138	93862094	0	1	1	NA
18	5596	MAPK4	48258196	48086484	0	1	1	NA
12	1975	EIF4B	53435993	53400062	0	1	1	NA
7	6965	TRG@	38407656	38279625	0	1	1	NA
7	23008	KLHDC10	129773593	129710349	0	1	1	NA
2	50618	ITSN2	24583377	24425735	0	1	1	NA
5	56112	PCDHGA3	140892546	140723601	0	1	1	NA
8	63898	SH2D4A	19253316	19171203	0	1	1	NA
8	90362	FAM110B	59062277	58907113	0	1	1	NA
2	130576	LYPD6B	150071772	149894981	0	1	1	NA
2	151121	LOC151121	130000266	129999783	0	1	1	NA
6	285848	PNPLA1	36276372	36210945	0	1	1	NA
10	340706	VWA2	116049751	115999018	0	1	1	NA
18	390858	hCG_33730	56736539	56663966	0	1	1	NA
3	646903	LOC646903	149691029	149689052	0	1	1	NA
11	100127946	LOC100127946	69862956	69831982	0	1	1	NA
2	22925	PLA2R1	160919121	160798012	0	1	1	NA
2	728378	POTEF	130878140	130831108	0	1	1	NA
3	23023	TMCC1	129599309	129366635	0	1	1	NA
2	22837	COBLL1	165697928	165541256	0	1	1	NA
2	22807	IKZF2	214016333	213864408	0	1	1	NA
5	23120	ATP10B	160279219	159990127	0	1	1	NA
1	3158	HMGCS2	120311518	120291002	0	1	1	NA
1	100128968	LOC100128968	1553679	1553314	0	1	1	NA
8	84750	FUT10	33330664	33228342	0	1	1	NA
2	54600	UGT1A9	234681951	234580544	0	1	1	NA
3	51560	RAB6B	133614691	133543079	0	1	1	NA
4	10874	NMU	56502465	56461398	0	1	1	NA
2	56910	STARD7	96874573	96850597	0	1	1	NA
5	134430	WDR36	110466200	110427870	0	1	1	NA
1	23219	FBXO28	224347246	224301813	0	1	1	NA
1	140	ADORA3	112106597	112025970	0	1	1	NA
18	5874	RAB27B	52557212	52495840	0	1	1	NA
2	54842	MFSD6	191367041	191273081	0	1	1	NA
1	3953	LEPR	66102822	65886318	0	1	1	NA
3	55840	EAF2	121605373	121554034	0	1	1	NA
2	112714	TUBA3E	130956034	130949318	0	1	1	NA
16	123872	LRRC50	84211524	84178865	0	1	1	NA
7	27342	RABGEF1	66276451	66205643	0	1	1	NA
13	122060	SLAIN1	78338377	78272470	0	1	1	NA
16	57585	CRAMP1L	1727909	1664901	0	1	1	NA
6	64094	SMOC2	169068671	168842031	0	1	1	NA
3	27333	GOLIM4	167813417	167727654	0	1	1	NA
7	84132	USP42	6201195	6144550	0	1	1	NA
1	58	ACTA1	229569843	229566992	0	1	1	NA
10	228	ALDOAP2	127356863	127354589	0	1	1	NA
11	406	ARNTL	13408813	13299325	0	1	1	NA
12	1368	CPM	69357020	69244955	0	1	1	NA
2	2673	GFPT1	69614325	69552407	0	1	1	NA
6	3097	HIVEP2	143266338	143072604	0	1	1	NA
12	3709	ITPR2	26986131	26488285	0	1	1	NA
10	7580	ZNF32	44144326	44139307	0	1	1	NA
8	8658	TNKS	9639856	9413445	0	1	1	NA
9	9373	PLAA	26947138	26904518	0	1	1	NA
3	9657	IQCB1	121553926	121488841	0	1	1	NA
5	9879	DDX46	134166811	134094461	0	1	1	NA
3	9922	IQSEC1	13008960	12939374	0	1	1	NA
13	10150	MBNL2	98046374	97874574	0	1	1	NA
3	10180	RBM6	50114682	49977592	0	1	1	NA
7	10926	DBF4	87538856	87505544	0	1	1	NA
5	23517	SKIV2L2	54720805	54603616	0	1	1	NA
16	51108	METTL9	21668792	21610856	0	1	1	NA
11	54766	BTG4	111383064	111338255	0	1	1	NA
2	55256	ADI1	3523302	3501691	0	1	1	NA
9	55357	TBC1D2	101017915	100961318	0	1	1	NA
8	55756	INTS9	28747479	28625180	0	1	1	NA
4	57619	SHROOM3	77704406	77356253	0	1	1	NA
2	63892	THADA	43823185	43457975	0	1	1	NA
11	80227	PAAF1	73638779	73588033	0	1	1	NA
11	81162	OR8R1P	72961013	72960260	0	1	1	NA
11	85456	TNKS1BP1	57092413	57067103	0	1	1	NA
8	91147	TMEM67	94829147	94767145	0	1	1	NA
9	92714	ARRDC1	140509812	140500096	0	1	1	NA
12	121601	ANO4	101522408	101188585	0	1	1	NA
1	142683	ITLN2	160924589	160914816	0	1	1	NA
6	154075	SAMD3	130544099	130465460	0	1	1	NA
11	257160	RNF214	117156404	117103404	0	1	1	NA
14	283635	FAM177A1	35552589	35514113	0	1	1	NA
2	339804	C2orf74	61391964	61372288	0	1	1	NA
3	344752	AADACL2	151475552	151451715	0	1	1	NA
5	345557	PLCXD3	41510730	41307048	0	1	1	NA
9	642389	LOC642389	40481179	40479774	0	1	1	NA
9	100132949	LOC100132949	43840026	43838621	0	1	1	NA
2	81618	ITM2C	231743963	231729621	0	1	1	NA
2	27436	EML4	42559688	42396516	0	1	1	fusion
4	55751	TMEM184C	148556670	148538596	0	1	1	NA
2	27247	NFU1	69664753	69623252	0	1	1	NA
2	9014	TAF1B	10074545	9983573	0	1	1	NA
2	3237	HOXD11	176974316	176972084	0	1	1	oncogene, fusion
4	152742	LOC152742	14142017	14113598	0	1	1	NA
5	7015	TERT	1295162	1253282	0	1	1	oncogene, TSG
6	2762	GMDS	2245846	1624041	0	1	1	NA
3	11334	TUSC2	50365668	50362341	0	1	1	NA
7	5506	PPP1R3A	113559064	113514386	0	1	1	NA
5	6620	SNCB	176057557	176047210	0	1	1	NA
4	644248	LOC644248	90761746	90757173	0	1	1	NA
13	55269	PSPC1	20357083	20248896	0	1	1	NA
8	728587	LOC728587	47815011	47748339	0	1	1	NA
5	79668	PARP8	50138176	49962813	0	1	1	NA
5	402226	LOC402226	114849394	114805560	0	1	1	NA
12	55530	SVOP	109332731	109304658	0	1	1	NA
2	728730	LOC728730	39892755	39745780	0	1	1	NA
11	100128703	LOC100128703	531297	503514	0	1	1	NA
12	490	ATP2B1	90049844	89981826	0	1	1	NA
9	9442	MED27	134955253	134735499	0	1	1	NA
8	51201	ZDHHC2	17080241	17014031	0	1	1	NA
8	79648	MCPH1	6506026	6264121	0	1	1	NA
11	272	AMPD3	10529126	10472224	0	1	1	NA
6	100131899	LOC100131899	39522719	39463040	0	1	1	NA
3	5468	PPARG	12475855	12329349	0	1	1	TSG, fusion
1	8634	RTCD1	100757327	100731763	0	1	1	NA
2	100128563	LOC100128563	240270063	240269695	0	1	1	NA
2	100129312	LOC100129312	174854856	174854488	0	1	1	NA
14	30001	ERO1L	53162419	53108605	0	1	1	NA
2	150465	TTL	113290223	113239743	0	1	1	NA
11	219844	HYLS1	125770539	125753509	0	1	1	NA
2	391365	SULT6B1	37415690	37394963	0	1	1	NA
15	84465	MEGF11	66546075	66187639	0	1	1	NA
15	145773	FAM81A	59815751	59730372	0	1	1	NA
12	10019	SH2B3	111889427	111843752	0	1	1	TSG
1	28956	ROBLD3	156028299	156024605	0	1	1	NA
7	3382	ICA1	8302185	8152814	0	1	1	NA
7	196	AHR	17385774	17338307	0	1	1	NA
10	64210	MMS19	99258267	99218081	0	1	1	NA
9	4781	NFIB	14313945	14081847	0	1	1	fusion
2	10290	SPEG	220358354	220299700	0	1	1	NA
5	8817	FGF18	170884176	170846667	0	1	1	NA
16	146434	ZNF597	3493490	3486110	0	1	1	NA
16	400499	LOC400499	11602817	11490387	0	1	1	NA
7	57189	KIAA1147	141401953	141356528	0	1	1	NA
1	55249	YY1AP1	155658791	155629233	0	1	1	NA
5	8878	SQSTM1	179265078	179247897	0	1	1	NA
5	7045	TGFBI	135399507	135364698	0	1	1	NA
17	3682	ITGAE	3704537	3617919	0	1	1	NA
12	23085	ERC1	1602697	1100404	0	1	1	fusion
3	131965	METTL6	15469042	15451377	0	1	1	NA
12	89910	UBE3B	109974507	109915439	0	1	1	NA
1	343263	MYBPHL	109849663	109834987	0	1	1	NA
11	90952	ESAM	124632223	124623019	0	1	1	NA
4	952	CD38	15850708	15779931	0	1	1	NA
10	1488	CTBP2	126849624	126676418	0	1	1	NA
2	1788	DNMT3A	25565459	25455845	0	1	1	TSG
2	1838	DTNB	25896503	25600112	0	1	1	NA
13	2098	ESD	47371367	47345391	0	1	1	NA
1	2517	FUCA1	24194821	24171567	0	1	1	NA
6	2729	GCLC	53409831	53362139	0	1	1	NA
5	4131	MAP1B	71505397	71403118	0	1	1	NA
18	4225	MEP1B	29800367	29769987	0	1	1	NA
3	4292	MLH1	37092337	37034979	0	1	1	TSG
1	5202	PFDN2	161087866	161070346	0	1	1	NA
18	6318	SERPINB4	61311502	61304493	0	1	1	NA
2	6672	SP100	231410317	231280871	0	1	1	NA
3	7086	TKT	53289958	53259664	0	1	1	NA
10	8879	SGPL1	72639867	72575716	0	1	1	NA
10	9124	PDLIM1	97050781	96997329	0	1	1	NA
2	9381	OTOF	26781566	26680071	0	1	1	NA
2	9595	CYTIP	158300604	158271131	0	1	1	NA
3	9626	GUCA1C	108672620	108626650	0	1	1	NA
12	9904	RBM19	114404116	114259862	0	1	1	NA
2	10018	BCL2L11	111926022	111878491	0	1	1	NA
7	10842	C7orf16	31748069	31726847	0	1	1	NA
12	10906	TRAFD1	112591412	112563381	0	1	1	NA
16	11345	GABARAPL2	75611779	75600249	0	1	1	NA
1	22796	COG2	230829728	230778258	0	1	1	NA
5	22885	ABLIM3	148639999	148521054	0	1	1	NA
11	22997	IGSF9B	133826880	133785185	0	1	1	NA
1	23456	ABCB10	229694442	229652330	0	1	1	NA
2	23550	PSD4	113960677	113931560	0	1	1	NA
20	24148	PRPF6	62664453	62612431	0	1	1	NA
7	26031	OSBPL3	25019760	24836159	0	1	1	NA
14	28641	TRAV40	22783351	22782922	0	1	1	NA
11	51111	SUV420H1	67980784	67923507	0	1	1	NA
12	51499	TRIAP1	120884215	120881764	0	1	1	NA
9	54914	KIAA1797	20995954	20658309	0	1	1	NA
10	55118	CRTAC1	99790585	99624758	0	1	1	NA
3	55129	ANO10	43663560	43407818	0	1	1	NA
11	55191	NADSYN1	71212584	71164217	0	1	1	NA
14	55632	G2E3	31089046	31028377	0	1	1	NA
7	55798	METTL2B	128142978	128116783	0	1	1	NA
7	55915	LANCL2	55501435	55433141	0	1	1	NA
8	79145	CHCHD7	57131178	57124315	0	1	1	fusion
4	81608	FIP1L1	54325842	54243863	0	1	1	fusion
2	81615	TMEM163	135476570	135213560	0	1	1	NA
6	84870	RSPO3	127518184	127440048	0	1	1	oncogene, fusion
6	85015	USP45	99963252	99880182	0	1	1	NA
2	91526	ANKRD44	198062762	197859250	0	1	1	NA
10	93202	LOC93202	121443518	121442309	0	1	1	NA
3	114884	OSBPL10	32023238	31702317	0	1	1	NA
1	115350	FCRL1	157789891	157764651	0	1	1	NA
12	144535	C12orf55	97022570	96883388	0	1	1	NA
18	147463	ANKRD29	21242851	21179977	0	1	1	NA
2	151276	LOC151276	149925500	149924939	0	1	1	NA
3	200894	ARL13B	93774123	93698982	0	1	1	NA
6	221322	C6orf170	121655644	121400627	0	1	1	NA
12	283464	GLT8D3	42538673	42475647	0	1	1	NA
4	285440	CYP4V2	187134612	187112674	0	1	1	NA
4	339967	TMPRSS11A	68829232	68776019	0	1	1	NA
8	340441	POTEA	43218328	43147585	0	1	1	NA
2	348751	LOC348751	200716735	200625273	0	1	1	NA
12	400046	FLJ41278	65368713	65271777	0	1	1	NA
16	400553	LOC400553	88134856	88124580	0	1	1	NA
8	642924	LOC642924	94712655	94358701	0	1	1	NA
2	653489	RGPD3	107084801	107021136	0	1	1
2	100129166	LOC100129166	233509192	233508593	0	1	1	NA
11	100132078	LOC100132078	111288915	111284967	0	1	1	NA
3	100132731	LOC100132731	128684482	128629034	0	1	1	NA
2	51626	DYNC2LI1	44037149	44001182	0	1	1	NA
2	129607	CMPK2	7005936	6988451	0	1	1	NA
4	3381	IBSP	88733074	88720702	0	1	1	NA
2	8648	NCOA1	24993571	24807346	0	1	1	fusion
2	114800	CCDC85A	56613309	56411258	0	1	1	NA
8	1581	CYP7A1	59412721	59402738	0	1	1	NA
3	2804	GOLGB1	121468602	121382048	0	1	1	NA
3	285331	CCDC66	56655836	56591191	0	1	1	NA
2	130399	ACVR1C	158485399	158388904	0	1	1	NA
7	22797	TFEC	115670798	115575202	0	1	1	NA
1	127700	OSCP1	36916052	36883507	0	1	1	NA
8	245972	ATP6V0D2	87166454	87111139	0	1	1	NA
3	729230	CCR2	46402428	46395360	0	1	1	NA
1	51018	RRP15	218511325	218458629	0	1	1	NA
4	285527	FRYL	48782316	48499380	0	1	1	NA
3	100130896	LOC100130896	154375354	154375106	0	1	1	NA
7	100129416	LOC100129416	75779943	75779120	0	1	1	NA
11	63876	PKNOX2	125303285	125034559	0	1	1	NA
5	153478	PLEKHG4B	190087	140373	0	1	1	NA
1	1104	RCC1	28865607	28844745	0	1	1	NA
7	54476	RNF216	5821292	5659678	0	1	1	NA
1	6513	SLC2A1	43424501	43391515	0	1	1	NA
1	9928	KIF14	200589862	200521307	0	1	1	NA
4	113510	HELQ	84377025	84328499	0	1	1	NA
5	345757	FAM174A	99922440	99871124	0	1	1	NA
8	10174	SORBS3	22433008	22409251	0	1	1	NA
6	677812	SNORA29	160206765	160206626	0	1	1	NA
8	79943	ZNF696	144380164	144373596	0	1	1	NA
3	64145	ZFYVE20	15140655	15111580	0	1	1	NA
7	55033	FKBP14	30066268	30052884	0	1	1	NA
3	344595	LOC344595	106964355	106849365	0	1	1	NA
7	223117	SEMA3D	84751247	84624869	0	1	1	NA
7	375611	SLC26A5	103086598	102993177	0	1	1	NA
7	3912	LAMB1	107643804	107564263	0	1	1	NA
4	401135	SYT14L	68929015	68926312	0	1	1	NA
5	4214	MAP3K1	56191979	56110900	0	1	1	oncogene, TSG
1	57643	ZSWIM5	45672250	45482074	0	1	1	NA
3	84319	C3orf26	99897447	99536681	0	1	1	NA
6	222611	GPR111	47658337	47624326	0	1	1	NA
6	49861	CLDN20	155597682	155585147	0	1	1	NA
11	79274	OR52L2P	6079560	6078449	0	1	1	NA
1	9095	TBX19	168283664	168250278	0	1	1	NA
7	64101	LRRC4	127671002	127667124	0	1	1	NA
7	392787	LOC392787	128563124	128552714	0	1	1	NA
7	85477	SCIN	12693227	12629148	0	1	1	NA
1	261726	TIPRL	168171352	168148171	0	1	1	NA
12	283316	CD163L1	7596749	7507556	0	1	1	NA
12	8496	PPFIBP1	27848496	27677045	0	1	1	fusion
4	6691	SPINK2	57687893	57676034	0	1	1	NA
2	3628	INPP1	191236307	191208439	0	1	1	NA
12	10526	IPO8	30848751	30781922	0	1	1	NA
10	8945	BTRC	103317070	103113825	0	1	1	NA
2	388925	LOC388925	17567784	17566342	0	1	1	NA
10	1308	COL17A1	105845638	105791046	0	1	1	NA
8	6788	STK3	99837909	99466861	0	1	1	NA
1	25832	NBPF14	148025848	148003642	0	1	1	NA
8	392196	LOC392196	11986804	11985367	0	1	1	NA
8	51125	GOLGA7	41368499	41348081	0	1	1	NA
11	83875	BCO2	112089652	112046208	0	1	1	NA
7	84629	TNRC18	5451779	5347737	0	1	1	NA
8	8836	GGH	63951386	63927638	0	1	1	NA
9	7410	VAV2	136857405	136627016	0	1	1	NA
6	80350	LPAL2	160932156	160887841	0	1	1	NA
12	55591	VEZT	95696566	95611522	0	1	1	NA
5	644285	LOC644285	86621954	86614233	0	1	1	NA
7	154661	RUNDC3B	87459755	87257729	0	1	1	NA
12	1407	CRY1	107487325	107385142	0	1	1	NA
11	6330	SCN4B	118023537	118004092	0	1	1	NA
1	100130379	LOC100130379	153700173	153670733	0	1	1	NA
10	221037	JMJD1C	65225722	64926985	0	1	1	NA
1	4807	NHLH1	160342605	160336874	0	1	1	NA
5	3161	HMMR	162918947	162887663	0	1	1	NA
1	339451	KLHL17	901095	895967	0	1	1	NA
15	100129388	LOC100129388	78681503	78655993	0	1	1	NA
11	797	CALCB	15100177	15095146	0	1	1	NA
5	100130472	LOC100130472	135160793	135146687	0	1	1	NA
3	25937	WWTR1	149375782	149238032	0	1	1	oncogene, fusion
1	5784	PTPN14	214724642	214531011	0	1	1	NA
5	11174	ADAMTS6	64777704	64444563	0	1	1	NA
2	64114	TMBIM1	219157280	219138917	0	1	1	NA
3	151888	BTLA	112218408	112182813	0	1	1	NA
4	645145	ZBED1P	111214716	111197743	0	1	1	NA
15	100132816	LOC100132816	30807205	30799907	0	1	1	NA
3	26084	SGEF	153974337	153839194	0	1	1	NA
12	144423	GLT1D1	129469509	129338081	0	1	1	NA
20	9217	VAPB	57021963	56964245	0	1	1	NA
16	1327	COX4I1	85840608	85833196	0	1	1	NA
8	100129885	SCXA	145492470	145490539	0	1	1	NA
4	80144	FRAS1	79465423	78979096	0	1	1	NA
1	1307	COL16A1	32169768	32117848	0	1	1	NA
5	54545	MTMR12	32313114	32227111	0	1	1	NA
15	771	CA12	63674075	63615730	0	1	1	NA
11	2113	ETS1	128392161	128328660	0	1	1	NA
9	54187	NANS	100845357	100819021	0	1	1	NA
10	414308	MRC1L1	17953178	17851362	0	1	1	NA
10	54518	APBB1IP	26856732	26727266	0	1	1	NA
9	389762	FLJ44082	84565009	84558415	0	1	1	NA
9	1289	COL5A1	137736689	137533652	0	1	1	NA
12	121536	AEBP2	19673579	19592633	0	1	1	NA
14	100124539	SNORA11B	91592896	91592770	0	1	1	NA
1	23435	TARDBP	11085549	11072679	0	1	1	NA
17	22901	ARSG	66417000	66303596	0	1	1	NA
4	80273	GRPEL1	7069800	7061780	0	1	1	NA
8	340359	KLHL38	124665190	124657915	0	1	1	NA
1	647252	LOC647252	203775416	203774734	0	1	1	NA
15	5923	RASGRF1	79382840	79254286	0	1	1	NA
5	642366	LOC642366	50679488	50672902	0	1	1	NA
7	8460	TPST1	65825430	65670315	0	1	1	NA
5	100130748	LOC100130748	2788745	2787558	0	1	1	NA
4	130	ADH6	100140403	100123795	0	1	1	NA
14	801	CALM1	90874610	90863373	0	1	1	NA
5	821	CANX	179158642	179125930	0	1	1	NA
5	1495	CTNNA1	138270723	138089107	0	1	1	NA
21	1859	DYRK1A	38887679	38739859	0	1	1	NA
14	2530	FUT8	66209962	65877840	0	1	1	NA
2	3030	HADHA	26467594	26413504	0	1	1	NA
12	3242	HPD	122296769	122277433	0	1	1	NA
5	3254	HPRTP2	30249688	30248381	0	1	1	NA
8	3332	HSPD1P3	7278143	7276256	0	1	1	NA
5	3670	ISL1	50690564	50678958	0	1	1	NA
16	3931	LCAT	67978015	67973787	0	1	1	NA
14	4053	LTBP2	75079034	74964886	0	1	1	NA
8	4061	LY6E	144103824	144099925	0	1	1	NA
18	4160	MC4R	58040001	58038564	0	1	1	NA
1	4209	MEF2D	156470529	156433519	0	1	1	NA
12	4254	KITLG	88974238	88886566	0	1	1	NA
8	5157	PDGFRL	17500623	17434701	0	1	1	NA
18	5289	PIK3C3	39661448	39535199	0	1	1	NA
6	5325	PLAGL1	144385735	144261437	0	1	1	NA
6	5617	PRL	22297730	22287480	0	1	1	NA
6	5796	PTPRK	128841723	128289932	0	1	1	TSG, fusion
10	6229	RPS24	79800474	79793574	0	1	1	NA
2	6295	SAG	234255701	234216468	0	1	1	NA
5	6583	SLC22A4	131679899	131630145	0	1	1	NA
16	6693	SPN	29681828	29674300	0	1	1	NA
11	6947	TCN1	59634041	59620281	0	1	1	NA
3	7029	TFDP2	141724377	141671328	0	1	1	NA
4	7365	UGT2B10	69696620	69681729	0	1	1	NA
18	7776	ZNF236	74682683	74536116	0	1	1	NA
12	8091	HMGA2	66360071	66218240	0	1	1	oncogene, fusion
12	8092	ALX1	85695562	85674036	0	1	1	NA
3	9209	LRRFIP2	37216082	37094498	0	1	1	NA
11	9638	FEZ1	125366123	125315648	0	1	1	NA
12	9671	WSCD2	108644314	108523511	0	1	1	NA
16	9742	IFT140	1657298	1560430	0	1	1	NA
14	9787	DLGAP5	55658396	55614848	0	1	1	NA
7	9808	KIAA0087	26578444	26576372	0	1	1	NA
1	10026	PIGK	77685132	77554666	0	1	1	NA
1	10446	LRRN2	204654597	204586301	0	1	1	NA
11	10480	EIF3M	32624019	32605391	0	1	1	NA
15	10620	ARID3B	74890472	74833548	0	1	1	NA
12	10677	AVIL	58209852	58191443	0	1	1	NA
3	10991	SLC38A3	50258406	50242692	0	1	1	NA
13	22821	RASA3	114898095	114747194	0	1	1	NA
9	22927	HABP4	99253618	99212414	0	1	1	NA
5	22987	SV2C	75621416	75379305	0	1	1	NA
4	23244	PDS5A	39979576	39824483	0	1	1	NA
15	23431	AP4E1	51298097	51200946	0	1	1	NA
9	23446	SLC44A1	108153682	108006929	0	1	1	NA
9	27130	INVS	103063426	102861511	0	1	1	NA
8	28957	MRPS28	80942506	80831095	0	1	1	NA
16	29123	ANKRD11	89556969	89334035	0	1	1	NA
2	29798	C2orf27A	132524979	132480064	0	1	1	NA
11	50937	CDON	125933187	125826713	0	1	1	NA
8	54108	AC1	141527252	141521404	0	1	1	NA
16	54920	DUS2L	68113184	68057204	0	1	1	NA
11	55031	USP47	11980872	11862970	0	1	1	NA
12	55198	APPL2	105630008	105567075	0	1	1	NA
3	55211	DPPA4	109056419	109044988	0	1	1	NA
4	55314	TMEM144	159176439	159131676	0	1	1	NA
3	55324	ABCF3	183911795	183903863	0	1	1	NA
9	55684	C9orf86	139735639	139702374	0	1	1	NA
4	55752	2011-09-01	77959768	77870895	0	1	1	NA
6	55862	ECHDC1	127664754	127609857	0	1	1	NA
1	55929	DMAP1	44686351	44679125	0	1	1	NA
2	56655	POLE4	75196859	75185775	0	1	1	NA
8	56988	C8orf17	140946196	140943416	0	1	1	NA
1	57185	NIPAL3	24799410	24742316	0	1	1	NA
12	57379	AICDA	8765439	8754762	0	1	1	NA
16	57478	USP31	23160591	23072728	0	1	1	NA
14	57544	TXNDC16	53019213	52897309	0	1	1	NA
14	58157	NGB	77737655	77731834	0	1	1	NA
7	60412	EXOC4	133750514	132937823	0	1	1	NA
16	64282	PAPD5	50269221	50188068	0	1	1	NA
5	78991	PCYOX1L	148749215	148737609	0	1	1	NA
3	79282	OR7E93P	125444447	125443277	0	1	1	NA
3	79492	OR7E97P	125467042	125465872	0	1	1	NA
10	79892	C10orf119	121632394	121588972	0	1	1	NA
15	79895	ATP8B4	50411419	50150435	0	1	1	NA
4	79960	PHF17	129796379	129730779	0	1	1	NA
2	80055	PGAP1	197791454	197697728	0	1	1	NA
16	80790	CMIP	81745365	81478894	0	1	1	NA
11	80829	ZFP91	58388515	58346587	0	1	1	NA
4	80854	SETD7	140477577	140427192	0	1	1	NA
1	83417	FCRL4	157567870	157543539	0	1	1	oncogene, fusion
9	84131	CEP78	80881983	80850991	0	1	1	NA
1	84230	LRRC8C	90180581	90098762	0	1	1	NA
10	84458	LCOR	98718665	98592737	0	1	1	NA
10	84986	ARHGAP19	99052413	98981930	0	1	1	NA
12	85349	KRT121P	52653128	52643405	0	1	1	NA
4	85462	FHDC1	153900848	153864135	0	1	1	NA
11	112936	VPS26B	134117686	134094561	0	1	1	NA
14	122706	PSMB11	23513269	23511376	0	1	1	NA
15	123264	OSTbeta	65345539	65342313	0	1	1	NA
3	131873	COL6A6	130395888	130279178	0	1	1	NA
7	136371	ASB10	150884478	150872785	0	1	1	NA
8	137362	GOT1L1	37797647	37791799	0	1	1	NA
12	144165	PRICKLE1	42983478	42853074	0	1	1	NA
16	146279	TEKT5	10788802	10721361	0	1	1	NA
12	170482	CLEC4C	7902069	7882011	0	1	1	NA
3	205564	SENP5	196658099	196594777	0	1	1	NA
11	220388	CCDC89	85397320	85394893	0	1	1	NA
7	222255	ATXN7L1	105517028	105400819	0	1	1	NA
12	259294	TAS2R19	11175170	11174271	0	1	1	NA
5	260421	LOC260421	74095993	74094686	0	1	1	NA
11	283114	RPS25P1	27603756	27603066	0	1	1	NA
4	326340	ZAR1	48496424	48492309	0	1	1	NA
7	340286	FAM183B	38726637	38724944	0	1	1	NA
[truncated: 27,156 more rows]
