# Supplementary material for: Multi-omic cross-sectional cohort study of pre-malignant Barrett’s esophagus reveals early structural variation and retrotransposon activity
Source: Nat Commun. 2022 Mar 17;13:1407. doi: 10.1038/s41467-022-28237-4 (PMC8931005; doi:10.1038/s41467-022-28237-4)
Supplement: Supplementary file 10 — Supp Data File 2 [file 41467_2022_28237_MOESM10_ESM.xlsx]

## Sheet: Sheet1
EGA_sample_ID	Study	Sample type	PatientGrade
EGAN00001558855	Cell Determinants Biomarker	Endoscopic biopsy	Indolent
EGAN00001558852	Cell Determinants Biomarker	Endoscopic biopsy	Indolent
EGAN00001558854	Cell Determinants Biomarker	Endoscopic biopsy	Indolent
EGAN00001558853	Cell Determinants Biomarker	Endoscopic biopsy	Indolent
EGAN00001467587	Cell Determinants Biomarker	Endoscopic biopsy	Indolent
EGAN00001558869	Cell Determinants Biomarker	Endoscopic biopsy	Indolent
EGAN00002157693	Cell Determinants Biomarker	Endoscopic biopsy	Indolent
EGAN00002157694	Cell Determinants Biomarker	Endoscopic biopsy	Indolent
EGAN00002157696	Cell Determinants Biomarker	Endoscopic biopsy	Indolent
EGAN00001467590	Cell Determinants Biomarker	Endoscopic biopsy	Indolent
EGAN00001558871	Cell Determinants Biomarker	Endoscopic biopsy	Indolent
EGAN00001467591	Cell Determinants Biomarker	Endoscopic biopsy	Indolent
EGAN00002157700	Cell Determinants Biomarker	Endoscopic biopsy	Indolent
EGAN00002157703	Cell Determinants Biomarker	Endoscopic biopsy	Indolent
EGAN00001558868	Cell Determinants Biomarker	Endoscopic biopsy	Indolent
EGAN00001467588	Cell Determinants Biomarker	Endoscopic biopsy	Indolent
EGAN00001467589	Cell Determinants Biomarker	Endoscopic biopsy	Indolent
EGAN00002157705	Cell Determinants Biomarker	Endoscopic biopsy	Indolent
EGAN00002157706	Cell Determinants Biomarker	Endoscopic biopsy	Indolent
EGAN00002157707	Cell Determinants Biomarker	Endoscopic biopsy	Indolent
EGAN00002157712	Cell Determinants Biomarker	Endoscopic biopsy	Indolent
EGAN00002157713	Cell Determinants Biomarker	Endoscopic biopsy	Indolent
EGAN00002157725	Cell Determinants Biomarker	Endoscopic biopsy	Indolent
EGAN00001467577	BEST2	Endoscopic biopsy	Indolent
EGAN00002157691	Cell Determinants Biomarker	Endoscopic biopsy	Indolent
EGAN00001467585	Cell Determinants Biomarker	Endoscopic biopsy	Indolent
EGAN00001467586	Cell Determinants Biomarker	Endoscopic biopsy	Indolent
EGAN00002157720	Cell Determinants Biomarker	Endoscopic biopsy	ND_Pre-progression
EGAN00002157686	Cell Determinants Biomarker	Endoscopic biopsy	ND_Pre-progression
EGAN00002157687	Cell Determinants Biomarker	Endoscopic biopsy	ND_Pre-progression
EGAN00002157688	Cell Determinants Biomarker	Endoscopic biopsy	ND_Pre-progression
EGAN00002157692	Cell Determinants Biomarker	Endoscopic biopsy	ND_Pre-progression
EGAN00002157695	Cell Determinants Biomarker	Endoscopic biopsy	ND_Pre-progression
EGAN00002157697	Cell Determinants Biomarker	Endoscopic biopsy	ND_Pre-progression
EGAN00002157698	Cell Determinants Biomarker	Endoscopic biopsy	ND_Pre-progression
EGAN00002157704	Cell Determinants Biomarker	Endoscopic biopsy	ND_Pre-progression
EGAN00002157708	Cell Determinants Biomarker	Endoscopic biopsy	ND_Pre-progression
EGAN00002157709	Cell Determinants Biomarker	Endoscopic biopsy	ND_Pre-progression
EGAN00002157714	Cell Determinants Biomarker	Endoscopic biopsy	ND_Pre-progression
EGAN00002157699	Cell Determinants Biomarker	Endoscopic biopsy	LGD
EGAN00002157777	Cell Determinants Biomarker	Endoscopic biopsy	LGD
EGAN00001467574	Cell Determinants Biomarker	Endoscopic biopsy	LGD
EGAN00001467583	Cell Determinants Biomarker	Endoscopic biopsy	LGD
EGAN00002157721	Cell Determinants Biomarker	Endoscopic biopsy	LGD
EGAN00001467581	BEST2	Endoscopic biopsy	LGD
EGAN00001467575	BEST2	Endoscopic biopsy	LGD
EGAN00001558858	BEST2	Endoscopic biopsy	LGD
EGAN00001467578	BEST2	Endoscopic biopsy	LGD
EGAN00001467584	BEST2	Endoscopic biopsy	LGD
EGAN00001467579	BEST2	Endoscopic biopsy	LGD
EGAN00001467580	BEST2	Endoscopic biopsy	LGD
EGAN00001467582	BEST2	Endoscopic biopsy	LGD
EGAN00002157701	Cell Determinants Biomarker	Endoscopic biopsy	LGD
EGAN00002157726	BEST2	Endoscopic biopsy	HGD
EGAN00002157689	Cell Determinants Biomarker	Endoscopic biopsy	HGD
EGAN00002157685	Cell Determinants Biomarker	Endoscopic biopsy	HGD
EGAN00001558864	Cell Determinants Biomarker	Endoscopic biopsy	HGD
EGAN00001558866	Cell Determinants Biomarker	Endoscopic biopsy	HGD
EGAN00001558873	Cell Determinants Biomarker	Endoscopic biopsy	HGD
EGAN00002157711	Cell Determinants Biomarker	Endoscopic biopsy	HGD
EGAN00002157715	Cell Determinants Biomarker	Endoscopic biopsy	HGD
EGAN00002157716	Cell Determinants Biomarker	Endoscopic biopsy	HGD
EGAN00002157717	Cell Determinants Biomarker	Endoscopic biopsy	HGD
EGAN00001467570	Cell Determinants Biomarker	Endoscopic biopsy	HGD
EGAN00001558877	BEST2	Endoscopic biopsy	HGD
EGAN00002157718	BEST2	Endoscopic biopsy	HGD
EGAN00001558857	BEST2	Endoscopic biopsy	HGD
EGAN00001467576	BEST2	Endoscopic biopsy	HGD
EGAN00002157783	BEST2	Endoscopic biopsy	HGD
EGAN00001558860	BEST2	Endoscopic biopsy	HGD
EGAN00002157728	BEST2	Endoscopic biopsy	HGD
EGAN00002157784	BEST2	Endoscopic biopsy	HGD
EGAN00002157785	BEST2	Endoscopic biopsy	HGD
EGAN00002157729	BEST2	Endoscopic biopsy	HGD
EGAN00002157786	BEST2	Endoscopic biopsy	HGD
EGAN00002157787	BEST2	Endoscopic biopsy	HGD
EGAN00001558874	BEST2	Endoscopic biopsy	HGD
EGAN00001558863	Cell Determinants Biomarker	Endoscopic biopsy	HGD
EGAN00001558876	BEST2	Endoscopic biopsy	IMC
EGAN00001558878	BEST2	Endoscopic biopsy	IMC
EGAN00002157727	Cell Determinants Biomarker	Endoscopic biopsy	IMC
EGAN00001558875	Cell Determinants Biomarker	Endoscopic biopsy	IMC
EGAN00001558872	Cell Determinants Biomarker	Endoscopic biopsy	IMC
EGAN00001558856	Cell Determinants Biomarker	Endoscopic biopsy	IMC
EGAN00002157710	Cell Determinants Biomarker	Endoscopic biopsy	IMC
EGAN00001467566	Cell Determinants Biomarker	Endoscopic biopsy	IMC
EGAN00001558867	Cell Determinants Biomarker	Endoscopic biopsy	IMC
EGAN00002157719	Cell Determinants Biomarker	Endoscopic biopsy	IMC
EGAN00001558859	Cell Determinants Biomarker	Endoscopic biopsy	IMC
EGAN00002157722	Cell Determinants Biomarker	Endoscopic biopsy	IMC
EGAN00002157723	Cell Determinants Biomarker	Endoscopic biopsy	IMC
EGAN00002157724	Cell Determinants Biomarker	Endoscopic biopsy	IMC
EGAN00002157778	BEST2	Endoscopic biopsy	IMC
EGAN00001558862	BEST2	Endoscopic biopsy	IMC
EGAN00001558861	BEST2	Endoscopic biopsy	IMC
EGAN00001467567	BEST2	Endoscopic biopsy	IMC
EGAN00001467568	Cell Determinants Biomarker	Endoscopic biopsy	IMC
EGAN00001558865	Cell Determinants Biomarker	Endoscopic biopsy	IMC
EGAN00002157780	BEST2	Endoscopic biopsy	IMC
EGAN00001192280	OCCAMS	Endoscopic biopsy	BEAdjacentToEAC
EGAN00001212420	OCCAMS	Surgical	BEAdjacentToEAC
EGAN00001202403	OCCAMS	Endoscopic biopsy	BEAdjacentToEAC
EGAN00001202400	OCCAMS	Surgical	BEAdjacentToEAC
EGAN00001202402	OCCAMS	Surgical	BEAdjacentToEAC
EGAN00001198365	OCCAMS	Surgical	BEAdjacentToEAC
EGAN00001558879	OCCAMS	Surgical	BEAdjacentToEAC
EGAN00001467565	OCCAMS	Surgical	BEAdjacentToEAC
EGAN00001681702	OCCAMS	Endoscopic biopsy	BEAdjacentToEAC
EGAN00001202401	OCCAMS	Endoscopic biopsy	BEAdjacentToEAC
EGAN00001246637	OCCAMS	Surgical	BEAdjacentToEAC
EGAN00001198366	OCCAMS	Endoscopic biopsy	BEAdjacentToEAC
EGAN00001198367	OCCAMS	Surgical	BEAdjacentToEAC
EGAN00001198370	OCCAMS	Endoscopic biopsy	BEAdjacentToEAC
EGAN00001246580	OCCAMS	Surgical	BEAdjacentToEAC
EGAN00001198364	OCCAMS	Endoscopic biopsy	BEAdjacentToEAC
EGAN00001198371	OCCAMS	Endoscopic biopsy	BEAdjacentToEAC
EGAN00001277428	OCCAMS	Endoscopic biopsy	BEAdjacentToEAC
EGAN00001681703	OCCAMS	Endoscopic biopsy	BEAdjacentToEAC
EGAN00001681704	OCCAMS	Endoscopic biopsy	BEAdjacentToEAC
EGAN00001681705	OCCAMS	Endoscopic biopsy	BEAdjacentToEAC
EGAN00001558880	OCCAMS	Endoscopic biopsy	BEAdjacentToEAC
EGAN00001198368	OCCAMS	Surgical	BEAdjacentToEAC
EGAN00001342159	OCCAMS	Surgical	BEAdjacentToEAC
EGAN00001246581	OCCAMS	Endoscopic biopsy	BEAdjacentToEAC
EGAN00001391442	OCCAMS	Surgical	BEAdjacentToEAC
EGAN00001202404	OCCAMS	Surgical	BEAdjacentToEAC
EGAN00001198369	OCCAMS	Surgical	BEAdjacentToEAC
EGAN00001202405	OCCAMS	Surgical	BEAdjacentToEAC
EGAN00001277456	OCCAMS	Surgical	BEAdjacentToEAC
EGAN00001558881	OCCAMS	Surgical	BEAdjacentToEAC
EGAN00001391443	OCCAMS	Endoscopic biopsy	BEAdjacentToEAC
EGAN00002157730	OCCAMS	Endoscopic biopsy	BEAdjacentToEAC
EGAN00001201467	OCCAMS	Endoscopic biopsy	BEAdjacentToEAC
EGAN00001198372	OCCAMS	Surgical	BEAdjacentToEAC
EGAN00001198158	OCCAMS	Surgical	BEAdjacentToEAC
EGAN00001198159	OCCAMS	Surgical	BEAdjacentToEAC
EGAN00001246636	OCCAMS	Endoscopic biopsy	BEAdjacentToEAC
EGAN00001201479	OCCAMS	Surgical	BEAdjacentToEAC
EGAN00001192278	OCCAMS	Surgical	BEAdjacentToEAC
EGAN00001192279	OCCAMS	Surgical	BEAdjacentToEAC
EGAN00001198157	OCCAMS	Surgical	BEAdjacentToEAC
EGAN00002157788	OCCAMS	Endoscopic biopsy	BEAdjacentToEAC
EGAN00002157789	OCCAMS	Surgical	BEAdjacentToEAC
EGAN00002157794	OCCAMS	Surgical	BEAdjacentToEAC
EGAN00002157791	OCCAMS	Endoscopic biopsy	BEAdjacentToEAC
EGAN00002157790	OCCAMS	Surgical	BEAdjacentToEAC
